# Supplementary material for: Space group revsion of the triclinic polymorph of salicyl­aldehyde azine
Source: Acta Crystallogr Sect E Struct Rep Online. 2012 Jan 7;68(Pt 2):o255. doi: 10.1107/S160053681105478X (PMC3274948; doi:10.1107/S160053681105478X)
Supplement: Supplementary file 1 [file e-68-0o255-sup1.cif]

##############################################################################
#                                                                            #
# This CIF contains the data in a paper accepted for publication in          #
# Acta Crystallographica Section E. It conforms to the requirements of       #
# Notes for Authors for Acta Crystallographica Section E, and has been       #
# peer reviewed under the auspices of the IUCr Commission on Journals.       #
#                                                                            #
# Full details of the Crystallographic Information File format               #
# are given in the paper "The Crystallographic Information File (CIF):       #
# a New Standard Archive File for Crystallography" by S. R. Hall, F. H.      #
# Allen and I. D. Brown [Acta Cryst. (1991), A47, 655-685].                  #
#                                                                            #
# The current version of the core CIF dictionary is obtainable from          #
# ftp://ftp.iucr.org/pub/cif_core.dic.                                       #
#                                                                            #
# Software is freely available for graphical display of the structure(s)     #
# in this CIF. For information consult the CIF software page                 #
# http://www.iucr.org/resources/cif/software.                                #
#                                                                            #
# This file may be used for bona fide research purposes within the           #
# scientific community so long as proper attribution is given to the journal # 
# article from which it was obtained.                                        #
#                                                                            #
##############################################################################
data_global
_audit_creation_method     SHELXL-97
_journal_date_recd_electronic     2011-11-25
_journal_date_accepted     2011-12-20
_journal_name_full     'Acta Crystallographica, Section E'
_journal_year     2012
_journal_volume     68
_journal_issue      2
_journal_page_first     o255
_journal_page_last     o255
_journal_paper_category     QO
_journal_paper_doi     10.1107/S160053681105478X
_journal_coeditor_code     ZJ2044
_publ_contact_author_name     'Dr Aamer Saeed'
_publ_contact_author_address
;
Department of Chemistry,
Quaid-I-Azam University,
Islamabad 45320,
Pakistan
;
_publ_contact_author_email     'aamersaeed@yahoo.com'
_publ_contact_author_fax     '+92 51 90643231'
_publ_contact_author_phone     '+92 51 90642128'
_publ_section_title
;
Space group revsion of the triclinic polymorph of salicylaldehyde azine
;
loop_
    _publ_author_name
    _publ_author_address
    'Saeed, Aamer'
;
Department of Chemistry,
Quaid-i-Azam University,
Islamabad 45320,
Pakistan
;
    'Bolte, Michael'
;
Institut f\"ur Anorganische Chemie
J. W. Goethe-Universit\"at Frankfurt
Max-von-Laue-Strasse 7
60438 Frankfurt/Main
Germany
;
    'Arshad, Muhammad'
;
Chemistry Division,
Directorate of Science,
PINSTECH, Nilore,
Islamabad, Pakistan
;
data_I
_audit_creation_method     SHELXL-97
_chemical_name_systematic
;
2-((1<i>E</i>)-{(<i>E</i>)-2-[(2-hydroxyphenyl)methylidene]hydrazin-1-
ylidene}methyl)phenol
;
_chemical_name_common
;
2,2'-[hydrazinediylidenebis(methanylylidene)]diphenol
salicylaldehyde azine
;
_chemical_formula_moiety     'C14 H12 N2 O2'
_chemical_formula_sum     'C14 H12 N2 O2'
_chemical_formula_iupac     'C14 H12 N2 O2'
_chemical_formula_weight     240.26
_chemical_melting_point     ?
_symmetry_cell_setting     monoclinic
_symmetry_space_group_name_H-M     'P 21/c'
_symmetry_space_group_name_Hall     '-P 2ybc'
loop_
    _symmetry_equiv_pos_as_xyz
    'x, y, z'
    '-x, y+1/2, -z+1/2'
    '-x, -y, -z'
    'x, -y-1/2, z-1/2'
_cell_length_a     16.3621(11)
_cell_length_b     5.9180(4)
_cell_length_c     13.1706(9)
_cell_angle_alpha     90.00
_cell_angle_beta     113.639(5)
_cell_angle_gamma     90.00
_cell_volume     1168.31(14)
_cell_formula_units_Z     4
_cell_measurement_reflns_used     14708
_cell_measurement_theta_min     3.4
_cell_measurement_theta_max     26.2
_cell_measurement_temperature     173(2)
_exptl_crystal_description     plate
_exptl_crystal_colour     'light brown'
_exptl_crystal_size_max     0.28
_exptl_crystal_size_mid     0.19
_exptl_crystal_size_min     0.12
_exptl_crystal_density_diffrn     1.366
_exptl_crystal_density_meas     ?
_exptl_crystal_density_method     'not measured'
_exptl_crystal_F_000     504
_exptl_absorpt_coefficient_mu     0.093
_exptl_absorpt_correction_type     none
_exptl_absorpt_process_details     ?
_exptl_absorpt_correction_T_min     .
_exptl_absorpt_correction_T_max     .
_exptl_special_details
;
;
_diffrn_ambient_temperature     173(2)
_diffrn_radiation_type     MoK\a
_diffrn_radiation_wavelength     0.71073
_diffrn_radiation_source     'fine-focus sealed tube'
_diffrn_radiation_monochromator     graphite
_diffrn_measurement_device_type     'Stoe IPDS II two-circle'
_diffrn_measurement_method     \w
_diffrn_detector_area_resol_mean     ?
_diffrn_reflns_number     14742
_diffrn_reflns_av_R_equivalents     0.0785
_diffrn_reflns_av_sigmaI/netI     0.0363
_diffrn_reflns_theta_min     3.38
_diffrn_reflns_theta_max     25.66
_diffrn_reflns_theta_full     25.00
_diffrn_measured_fraction_theta_max     0.990
_diffrn_measured_fraction_theta_full     0.999
_diffrn_reflns_limit_h_min     -19
_diffrn_reflns_limit_h_max     19
_diffrn_reflns_limit_k_min     -7
_diffrn_reflns_limit_k_max     7
_diffrn_reflns_limit_l_min     -15
_diffrn_reflns_limit_l_max     15
_diffrn_standards_number     0
_diffrn_standards_interval_count     .
_diffrn_standards_interval_time     .
_diffrn_standards_decay_%     ?
_refine_special_details
;
Refinement of <i>F</i>^2^ against ALL reflections. The weighted <i>R</i>-factor
<i>wR</i> and goodness of fit <i>S</i> are based on <i>F</i>^2^, conventional
<i>R</i>-factors <i>R</i> are based on <i>F</i>, with <i>F</i> set to zero for
negative <i>F</i>^2^. The threshold expression of <i>F</i>^2^ >
\s(<i>F</i>^2^) is used only for calculating <i>R</i>-factors(gt) <i>etc</i>.
and is not relevant to the choice of reflections for refinement.
<i>R</i>-factors based on <i>F</i>^2^ are statistically about twice as large
as those based on <i>F</i>, and <i>R</i>- factors based on ALL data will be
even larger.
;
_reflns_number_total     2189
_reflns_number_gt     1977
_reflns_threshold_expression     I>2\s(I)
_refine_ls_structure_factor_coef     Fsqd
_refine_ls_matrix_type     full
_refine_ls_R_factor_all     0.0499
_refine_ls_R_factor_gt     0.0448
_refine_ls_wR_factor_gt     0.1133
_refine_ls_wR_factor_ref     0.1160
_refine_ls_goodness_of_fit_ref     1.167
_refine_ls_restrained_S_all     1.167
_refine_ls_number_reflns     2189
_refine_ls_number_parameters     172
_refine_ls_number_restraints     0
_refine_ls_hydrogen_treatment     mixed
_refine_ls_weighting_scheme     calc
_refine_ls_weighting_details
         'calc w=1/[\s^2^(Fo^2^)+(0.0386P)^2^+0.5421P] where P=(Fo^2^+2Fc^2^)/3'
_atom_sites_solution_hydrogens     geom
_atom_sites_solution_primary     direct
_atom_sites_solution_secondary     difmap
_refine_ls_shift/su_max     0.000
_refine_ls_shift/su_mean     0.000
_refine_diff_density_max     0.184
_refine_diff_density_min     -0.157
_refine_ls_extinction_method     'SHELXL97 (Sheldrick, 2008)'
_refine_ls_extinction_coef     0.029(3)
_refine_ls_extinction_expression
                                  'Fc^*^=kFc[1+0.001xFc^2^\l^3^/sin(2\q)]^-1/4^'
loop_
    _atom_type_symbol
    _atom_type_description
    _atom_type_scat_dispersion_real
    _atom_type_scat_dispersion_imag
    _atom_type_scat_source
    'C' 'C' 0.0033 0.0016
                         'International Tables Vol C Tables 4.2.6.8 and 6.1.1.4'
    'H' 'H' 0.0000 0.0000
                         'International Tables Vol C Tables 4.2.6.8 and 6.1.1.4'
    'N' 'N' 0.0061 0.0033
                         'International Tables Vol C Tables 4.2.6.8 and 6.1.1.4'
    'O' 'O' 0.0106 0.0060
                         'International Tables Vol C Tables 4.2.6.8 and 6.1.1.4'
_computing_data_collection     'X-AREA (Stoe & Cie, 2001)'
_computing_cell_refinement     'X-AREA (Stoe & Cie, 2001)'
_computing_data_reduction     'X-AREA (Stoe & Cie, 2001)'
_computing_structure_solution     'SHELXS97 (Sheldrick, 2008)'
_computing_structure_refinement     'SHELXL97 (Sheldrick, 2008)'
_computing_molecular_graphics
                 'XP (Sheldrick, 2008) and Mercury (Macrae <i>et al.</i>, 2006)'
_computing_publication_material     'SHELXL97 (Sheldrick, 2008)'
loop_
    _atom_site_type_symbol
    _atom_site_label
    _atom_site_fract_x
    _atom_site_fract_y
    _atom_site_fract_z
    _atom_site_U_iso_or_equiv
    _atom_site_adp_type
    _atom_site_calc_flag
    _atom_site_refinement_flags
    _atom_site_occupancy
    _atom_site_symmetry_multiplicity
    _atom_site_disorder_assembly
    _atom_site_disorder_group
    O O1 0.87613(9) 0.1392(2) 0.06801(11) 0.0380(4) Uani d . 1 1 . .
    H H1 0.9110(17) 0.204(4) 0.0324(19) 0.059(7) Uiso d . 1 1 . .
    N N1 0.97379(9) 0.4503(2) 0.02477(11) 0.0281(3) Uani d . 1 1 . .
    C C1 0.90680(10) 0.5083(3) 0.15398(13) 0.0253(4) Uani d . 1 1 . .
    C C2 0.86776(11) 0.2920(3) 0.14005(13) 0.0274(4) Uani d . 1 1 . .
    C C3 0.81945(12) 0.2302(3) 0.20203(14) 0.0317(4) Uani d . 1 1 . .
    H H3 0.7920 0.0857 0.1917 0.038 Uiso calc R 1 1 . .
    C C4 0.81141(12) 0.3789(3) 0.27845(14) 0.0341(4) Uani d . 1 1 . .
    H H4 0.7785 0.3352 0.3205 0.041 Uiso calc R 1 1 . .
    C C5 0.85078(12) 0.5913(3) 0.29465(15) 0.0358(4) Uani d . 1 1 . .
    H H5 0.8457 0.6917 0.3481 0.043 Uiso calc R 1 1 . .
    C C6 0.89718(11) 0.6543(3) 0.23210(14) 0.0312(4) Uani d . 1 1 . .
    H H6 0.9233 0.8005 0.2422 0.037 Uiso calc R 1 1 . .
    C C7 0.95815(11) 0.5834(3) 0.09241(13) 0.0264(4) Uani d . 1 1 . .
    H H7 0.9807 0.7334 0.1021 0.032 Uiso calc R 1 1 . .
    O O1A 0.62345(9) 0.8865(2) 0.17775(10) 0.0357(3) Uani d . 1 1 . .
    H H1A 0.5876(18) 0.814(5) 0.111(2) 0.066(8) Uiso d . 1 1 . .
    N N1A 0.52522(10) 0.5585(2) 0.04906(11) 0.0283(3) Uani d . 1 1 . .
    C C1A 0.59119(10) 0.5328(3) 0.24640(13) 0.0248(4) Uani d . 1 1 . .
    C C2A 0.63079(11) 0.7490(3) 0.26375(13) 0.0267(4) Uani d . 1 1 . .
    C C3A 0.67951(11) 0.8257(3) 0.37086(14) 0.0306(4) Uani d . 1 1 . .
    H H3A 0.7069 0.9703 0.3822 0.037 Uiso calc R 1 1 . .
    C C4A 0.68836(12) 0.6931(3) 0.46105(14) 0.0331(4) Uani d . 1 1 . .
    H H4A 0.7218 0.7473 0.5339 0.040 Uiso calc R 1 1 . .
    C C5A 0.64861(12) 0.4804(3) 0.44581(14) 0.0331(4) Uani d . 1 1 . .
    H H5A 0.6539 0.3904 0.5079 0.040 Uiso calc R 1 1 . .
    C C6A 0.60154(11) 0.4023(3) 0.33969(13) 0.0284(4) Uani d . 1 1 . .
    H H6A 0.5754 0.2561 0.3294 0.034 Uiso calc R 1 1 . .
    C C7A 0.54094(11) 0.4405(3) 0.13719(13) 0.0263(4) Uani d . 1 1 . .
    H H7A 0.5191 0.2900 0.1303 0.032 Uiso calc R 1 1 . .
loop_
    _atom_site_aniso_label
    _atom_site_aniso_U_11
    _atom_site_aniso_U_22
    _atom_site_aniso_U_33
    _atom_site_aniso_U_12
    _atom_site_aniso_U_13
    _atom_site_aniso_U_23
    O1 0.0503(8) 0.0324(7) 0.0411(7) -0.0115(6) 0.0286(6) -0.0101(6)
    N1 0.0308(7) 0.0300(8) 0.0273(7) -0.0024(6) 0.0155(6) 0.0022(6)
    C1 0.0227(8) 0.0290(9) 0.0242(8) -0.0001(6) 0.0094(6) 0.0002(6)
    C2 0.0271(8) 0.0298(9) 0.0251(8) -0.0010(7) 0.0103(7) -0.0018(7)
    C3 0.0291(9) 0.0329(9) 0.0348(9) -0.0043(7) 0.0145(7) 0.0030(7)
    C4 0.0287(9) 0.0463(11) 0.0327(9) 0.0014(8) 0.0180(7) 0.0046(8)
    C5 0.0325(9) 0.0450(11) 0.0350(9) 0.0001(8) 0.0189(8) -0.0079(8)
    C6 0.0282(9) 0.0319(9) 0.0350(9) -0.0018(7) 0.0141(7) -0.0053(7)
    C7 0.0258(8) 0.0268(8) 0.0263(8) -0.0003(6) 0.0101(6) 0.0019(6)
    O1A 0.0482(8) 0.0300(7) 0.0301(7) -0.0072(6) 0.0170(6) 0.0017(5)
    N1A 0.0332(7) 0.0296(8) 0.0234(7) -0.0005(6) 0.0125(6) -0.0030(6)
    C1A 0.0224(8) 0.0283(8) 0.0260(8) 0.0033(6) 0.0121(6) 0.0008(6)
    C2A 0.0277(8) 0.0276(8) 0.0282(8) 0.0017(7) 0.0146(7) 0.0015(7)
    C3A 0.0286(9) 0.0302(9) 0.0339(9) -0.0025(7) 0.0136(7) -0.0039(7)
    C4A 0.0289(9) 0.0421(10) 0.0268(9) -0.0001(8) 0.0094(7) -0.0030(7)
    C5A 0.0325(9) 0.0399(10) 0.0264(9) 0.0023(8) 0.0114(7) 0.0057(7)
    C6A 0.0270(8) 0.0299(9) 0.0293(9) 0.0012(7) 0.0124(7) 0.0035(7)
    C7A 0.0273(8) 0.0273(8) 0.0274(8) 0.0012(7) 0.0142(7) -0.0007(7)
_geom_special_details
;
All e.s.d.'s (except the e.s.d. in the dihedral angle between two l.s. planes)
are estimated using the full covariance matrix. The cell e.s.d.'s are taken
into account individually in the estimation of e.s.d.'s in distances, angles
and torsion angles; correlations between e.s.d.'s in cell parameters are only
used when they are defined by crystal symmetry. An approximate (isotropic)
treatment of cell e.s.d.'s is used for estimating e.s.d.'s involving l.s.
planes.
;
loop_
    _geom_bond_atom_site_label_1
    _geom_bond_atom_site_label_2
    _geom_bond_site_symmetry_2
    _geom_bond_distance
    _geom_bond_publ_flag
    O1 C2 . 1.357(2) ?
    O1 H1 . 0.95(3) ?
    N1 C7 . 1.289(2) ?
    N1 N1 3_765 1.398(3) ?
    C1 C6 . 1.400(2) ?
    C1 C2 . 1.409(2) ?
    C1 C7 . 1.452(2) ?
    C2 C3 . 1.394(2) ?
    C3 C4 . 1.382(3) ?
    C3 H3 . 0.9500 ?
    C4 C5 . 1.390(3) ?
    C4 H4 . 0.9500 ?
    C5 C6 . 1.377(2) ?
    C5 H5 . 0.9500 ?
    C6 H6 . 0.9500 ?
    C7 H7 . 0.9500 ?
    O1A C2A . 1.360(2) ?
    O1A H1A . 0.95(3) ?
    N1A C7A . 1.289(2) ?
    N1A N1A 3_665 1.405(3) ?
    C1A C6A . 1.403(2) ?
    C1A C2A . 1.411(2) ?
    C1A C7A . 1.447(2) ?
    C2A C3A . 1.389(2) ?
    C3A C4A . 1.382(2) ?
    C3A H3A . 0.9500 ?
    C4A C5A . 1.394(3) ?
    C4A H4A . 0.9500 ?
    C5A C6A . 1.377(2) ?
    C5A H5A . 0.9500 ?
    C6A H6A . 0.9500 ?
    C7A H7A . 0.9500 ?
loop_
    _geom_angle_atom_site_label_1
    _geom_angle_atom_site_label_2
    _geom_angle_atom_site_label_3
    _geom_angle_site_symmetry_1
    _geom_angle_site_symmetry_3
    _geom_angle
    _geom_angle_publ_flag
    C2 O1 H1 . . 108.9(15) ?
    C7 N1 N1 . 3_765 113.21(17) ?
    C6 C1 C2 . . 118.53(15) ?
    C6 C1 C7 . . 118.83(15) ?
    C2 C1 C7 . . 122.62(15) ?
    O1 C2 C3 . . 118.33(16) ?
    O1 C2 C1 . . 121.93(15) ?
    C3 C2 C1 . . 119.74(15) ?
    C4 C3 C2 . . 120.09(17) ?
    C4 C3 H3 . . 120.0 ?
    C2 C3 H3 . . 120.0 ?
    C3 C4 C5 . . 120.94(16) ?
    C3 C4 H4 . . 119.5 ?
    C5 C4 H4 . . 119.5 ?
    C6 C5 C4 . . 119.08(17) ?
    C6 C5 H5 . . 120.5 ?
    C4 C5 H5 . . 120.5 ?
    C5 C6 C1 . . 121.60(17) ?
    C5 C6 H6 . . 119.2 ?
    C1 C6 H6 . . 119.2 ?
    N1 C7 C1 . . 121.24(15) ?
    N1 C7 H7 . . 119.4 ?
    C1 C7 H7 . . 119.4 ?
    C2A O1A H1A . . 108.8(16) ?
    C7A N1A N1A . 3_665 113.13(17) ?
    C6A C1A C2A . . 118.12(15) ?
    C6A C1A C7A . . 118.90(15) ?
    C2A C1A C7A . . 122.99(15) ?
    O1A C2A C3A . . 118.27(15) ?
    O1A C2A C1A . . 121.73(15) ?
    C3A C2A C1A . . 119.99(15) ?
    C4A C3A C2A . . 120.49(16) ?
    C4A C3A H3A . . 119.8 ?
    C2A C3A H3A . . 119.8 ?
    C3A C4A C5A . . 120.45(16) ?
    C3A C4A H4A . . 119.8 ?
    C5A C4A H4A . . 119.8 ?
    C6A C5A C4A . . 119.22(16) ?
    C6A C5A H5A . . 120.4 ?
    C4A C5A H5A . . 120.4 ?
    C5A C6A C1A . . 121.71(16) ?
    C5A C6A H6A . . 119.1 ?
    C1A C6A H6A . . 119.1 ?
    N1A C7A C1A . . 121.26(15) ?
    N1A C7A H7A . . 119.4 ?
    C1A C7A H7A . . 119.4 ?
loop_
    _geom_torsion_atom_site_label_1
    _geom_torsion_atom_site_label_2
    _geom_torsion_atom_site_label_3
    _geom_torsion_atom_site_label_4
    _geom_torsion_site_symmetry_1
    _geom_torsion_site_symmetry_2
    _geom_torsion_site_symmetry_3
    _geom_torsion_site_symmetry_4
    _geom_torsion
    _geom_torsion_publ_flag
    C6 C1 C2 O1 . . . . -178.31(15) ?
    C7 C1 C2 O1 . . . . 0.3(2) ?
    C6 C1 C2 C3 . . . . 1.2(2) ?
    C7 C1 C2 C3 . . . . 179.82(15) ?
    O1 C2 C3 C4 . . . . 178.26(15) ?
    C1 C2 C3 C4 . . . . -1.3(3) ?
    C2 C3 C4 C5 . . . . 0.2(3) ?
    C3 C4 C5 C6 . . . . 1.0(3) ?
    C4 C5 C6 C1 . . . . -1.0(3) ?
    C2 C1 C6 C5 . . . . -0.1(3) ?
    C7 C1 C6 C5 . . . . -178.71(16) ?
    N1 N1 C7 C1 3_765 . . . -178.38(16) ?
    C6 C1 C7 N1 . . . . 175.52(15) ?
    C2 C1 C7 N1 . . . . -3.1(2) ?
    C6A C1A C2A O1A . . . . -179.65(15) ?
    C7A C1A C2A O1A . . . . 0.5(2) ?
    C6A C1A C2A C3A . . . . 1.0(2) ?
    C7A C1A C2A C3A . . . . -178.84(15) ?
    O1A C2A C3A C4A . . . . 179.50(16) ?
    C1A C2A C3A C4A . . . . -1.1(3) ?
    C2A C3A C4A C5A . . . . 0.1(3) ?
    C3A C4A C5A C6A . . . . 1.0(3) ?
    C4A C5A C6A C1A . . . . -1.2(3) ?
    C2A C1A C6A C5A . . . . 0.2(2) ?
    C7A C1A C6A C5A . . . . 179.97(15) ?
    N1A N1A C7A C1A 3_665 . . . -179.39(16) ?
    C6A C1A C7A N1A . . . . 176.00(15) ?
    C2A C1A C7A N1A . . . . -4.2(2) ?
loop_
    _geom_hbond_atom_site_label_D
    _geom_hbond_atom_site_label_H
    _geom_hbond_atom_site_label_A
    _geom_hbond_site_symmetry_A
    _geom_hbond_distance_DH
    _geom_hbond_distance_HA
    _geom_hbond_distance_DA
    _geom_hbond_angle_DHA
    O1 H1 N1 . 0.95(3) 1.81(3) 2.6454(19) 145(2)
    O1A H1A N1A . 0.95(3) 1.82(3) 2.6532(19) 145(2)
_iucr_refine_instructions_details
;
TITL Sa47 in  P21/c
CELL  0.71073    16.3621   5.9180  13.1706  90.000 113.639  90.000
ZERR  4           0.0011   0.0004   0.0009   0.000   0.005   0.000
LATT   1
SYMM             - X ,    0.50000 + Y ,    0.50000 - Z
SFAC  C  H  N  O
UNIT  56 48 8  8
TEMP-100
SIZE.28 .19 .12
REM light brown plate
L.S.10
FMAP 2
PLAN  10
HTAB
HTAB O1 N1
HTAB O1A N1A
ACTA50
BOND $H
CONF
WGHT   0.0386      0.5421
EXTI    0.028810
FVAR       0.78001
O1    4    0.876134    0.139175    0.068015    11.00000    0.05030    0.03244 =
         0.04114   -0.01012    0.02859   -0.01149
H1    2    0.910952    0.204235    0.032357    11.00000    0.05865
N1    3    0.973796    0.450313    0.024766    11.00000    0.03080    0.02998 =
         0.02732    0.00220    0.01548   -0.00236
C1    1    0.906806    0.508292    0.153979    11.00000    0.02270    0.02898 =
         0.02417    0.00021    0.00939   -0.00013
C2    1    0.867759    0.292018    0.140045    11.00000    0.02706    0.02982 =
         0.02515   -0.00175    0.01026   -0.00104
C3    1    0.819450    0.230225    0.202031    11.00000    0.02909    0.03291 =
         0.03477    0.00305    0.01446   -0.00425
AFIX  43
H3    2    0.792008    0.085722    0.191745    11.00000   -1.20000
AFIX   0
C4    1    0.811412    0.378885    0.278447    11.00000    0.02870    0.04626 =
         0.03274    0.00460    0.01803    0.00139
AFIX  43
H4    2    0.778504    0.335201    0.320491    11.00000   -1.20000
AFIX   0
C5    1    0.850781    0.591337    0.294649    11.00000    0.03255    0.04501 =
         0.03505   -0.00787    0.01892    0.00013
AFIX  43
H5    2    0.845749    0.691712    0.348141    11.00000   -1.20000
AFIX   0
C6    1    0.897180    0.654338    0.232100    11.00000    0.02823    0.03191 =
         0.03496   -0.00525    0.01409   -0.00184
AFIX  43
H6    2    0.923301    0.800455    0.242192    11.00000   -1.20000
AFIX   0
C7    1    0.958155    0.583409    0.092405    11.00000    0.02577    0.02680 =
         0.02629    0.00186    0.01007   -0.00029
AFIX  43
H7    2    0.980654    0.733444    0.102134    11.00000   -1.20000
AFIX   0
O1A   4    0.623452    0.886469    0.177754    11.00000    0.04823    0.02998 =
         0.03012    0.00170    0.01703   -0.00718
H1A   2    0.587579    0.814102    0.110666    11.00000    0.06630
N1A   3    0.525215    0.558477    0.049055    11.00000    0.03317    0.02961 =
         0.02339   -0.00299    0.01251   -0.00050
C1A   1    0.591192    0.532834    0.246398    11.00000    0.02242    0.02837 =
         0.02606    0.00078    0.01214    0.00326
C2A   1    0.630792    0.749047    0.263750    11.00000    0.02767    0.02757 =
         0.02819    0.00146    0.01465    0.00171
C3A   1    0.679510    0.825664    0.370856    11.00000    0.02861    0.03019 =
         0.03392   -0.00393    0.01359   -0.00247
AFIX  43
H3A   2    0.706949    0.970274    0.382191    11.00000   -1.20000
AFIX   0
C4A   1    0.688364    0.693100    0.461054    11.00000    0.02891    0.04210 =
         0.02678   -0.00301    0.00942   -0.00013
AFIX  43
H4A   2    0.721774    0.747292    0.533947    11.00000   -1.20000
AFIX   0
C5A   1    0.648609    0.480423    0.445810    11.00000    0.03255    0.03994 =
         0.02639    0.00569    0.01140    0.00234
AFIX  43
H5A   2    0.653914    0.390439    0.507880    11.00000   -1.20000
AFIX   0
C6A   1    0.601542    0.402259    0.339694    11.00000    0.02703    0.02993 =
         0.02927    0.00355    0.01237    0.00119
AFIX  43
H6A   2    0.575406    0.256141    0.329403    11.00000   -1.20000
AFIX   0
C7A   1    0.540935    0.440482    0.137191    11.00000    0.02727    0.02732 =
         0.02739   -0.00073    0.01421    0.00124
AFIX  43
H7A   2    0.519117    0.290031    0.130337    11.00000   -1.20000
HKLF 4
END
;
