# Supplementary material for: Space group revsion of the triclinic polymorph of salicyl­aldehyde azine
Source: Acta Crystallogr Sect E Struct Rep Online. 2012 Jan 7;68(Pt 2):o255. doi: 10.1107/S160053681105478X (PMC3274948; doi:10.1107/S160053681105478X)
Supplement: Supplementary file 2 [file e-68-0o255-Isup2.hkl]

# 
# h,k,l, Fc-squared, Fo-squared, sigma(Fo-squared) and status flag 
# 
data_I
_shelx_title ' Sa47 in  P21/c' 
_shelx_refln_list_code          4 
_shelx_F_calc_maximum      125.11 
_exptl_crystal_F_000       504.00 
_reflns_d_resolution_high  0.8206 
 
loop_ 
 _symmetry_equiv_pos_as_xyz 
 'x, y, z' 
 '-x, y+1/2, -z+1/2' 
 '-x, -y, -z' 
 'x, -y-1/2, z-1/2' 
 
_cell_length_a    16.3621 
_cell_length_b     5.9180 
_cell_length_c    13.1706 
_cell_angle_alpha  90.000 
_cell_angle_beta  113.639 
_cell_angle_gamma  90.000 
 
_shelx_F_squared_multiplier     1.000 
 
loop_ 
 _refln_index_h 
 _refln_index_k 
 _refln_index_l 
 _refln_F_squared_calc 
 _refln_F_squared_meas 
 _refln_F_squared_sigma 
 _refln_observed_status 
   3   0   0        4.57        4.09      1.58 o 
   4   0   0    13984.71    15080.57    431.09 o 
   5   0   0        0.17       -0.46      1.43 o 
   6   0   0     1325.80     1251.52     64.05 o 
   7   0   0        0.09        2.35      1.76 o 
   8   0   0      307.71      288.13     17.86 o 
   9   0   0        0.14        0.84      1.44 o 
  10   0   0      175.03      172.33      8.51 o 
  11   0   0        1.83        3.56      1.42 o 
  12   0   0      380.26      368.77      4.61 o 
  13   0   0        1.56        3.80      1.94 o 
  14   0   0      675.30      664.11     16.61 o 
  15   0   0        0.07        3.53      1.84 o 
  16   0   0       21.40       15.36      1.64 o 
  17   0   0        0.01        2.37      2.19 o 
  18   0   0      234.39      214.35      3.20 o 
   1   1   0      221.65      192.70      8.51 o 
   2   1   0     7303.69     6931.51    146.85 o 
   3   1   0      127.30      114.10      2.76 o 
   4   1   0     5328.48     4911.55    163.09 o 
   5   1   0        8.65        7.30      1.33 o 
   6   1   0       76.42       67.66      2.56 o 
   7   1   0        0.02        0.75      1.12 o 
   8   1   0       70.96       81.77      3.29 o 
   9   1   0        0.01        1.07      1.06 o 
  10   1   0       54.74       53.54      1.33 o 
  11   1   0        0.02        0.28      1.05 o 
  12   1   0      146.83      152.35      3.67 o 
  13   1   0        4.44        4.62      1.00 o 
  14   1   0      345.93      349.64     13.64 o 
  15   1   0        0.20        1.06      1.13 o 
  16   1   0       34.47       34.77      1.36 o 
  17   1   0        3.06        2.07      1.33 o 
  18   1   0      450.61      433.33     10.33 o 
   0   2   0      421.48      446.80     12.73 o 
   1   2   0      301.20      284.67      6.64 o 
   2   2   0     4067.59     3944.96     86.70 o 
   3   2   0       77.76       74.92      1.95 o 
   4   2   0      548.07      464.23      9.90 o 
   5   2   0      170.33      164.38      4.92 o 
   6   2   0      306.78      364.62     10.07 o 
   7   2   0       71.06       72.36      3.32 o 
   8   2   0       11.12        8.10      1.21 o 
   9   2   0        2.90        2.41      1.11 o 
  10   2   0       23.92       23.20      1.18 o 
  11   2   0        8.91        8.80      1.02 o 
  12   2   0       13.01       15.55      1.21 o 
  13   2   0        5.58        5.02      0.95 o 
  14   2   0       15.61       12.52      1.00 o 
  15   2   0        6.57        9.38      1.68 o 
  16   2   0      707.40      676.82     43.67 o 
  17   2   0        1.71        2.49      1.08 o 
   1   3   0        0.00        1.53      1.72 o 
   2   3   0      473.77      563.24      9.91 o 
   3   3   0       82.23       95.62      2.72 o 
   4   3   0      148.93      152.59      3.29 o 
   5   3   0        5.29        5.56      1.19 o 
   6   3   0       34.96       47.09      1.90 o 
   7   3   0        0.13        1.02      1.28 o 
   8   3   0       67.85       71.24      2.72 o 
   9   3   0       19.83       21.46      1.14 o 
  10   3   0       55.56       54.81      1.88 o 
  11   3   0       36.27       39.93      2.77 o 
  12   3   0      118.52      114.79      5.21 o 
  13   3   0        0.59        2.49      1.17 o 
  14   3   0       46.85       41.72      1.58 o 
  15   3   0       15.58       14.85      1.13 o 
  16   3   0       38.83       35.03      2.13 o 
   0   4   0       38.15       22.47      2.46 o 
   1   4   0       48.85       58.33      1.89 o 
   2   4   0       11.70       18.19      1.50 o 
   3   4   0       61.83       65.34      1.72 o 
   4   4   0      100.04      101.73      3.63 o 
   5   4   0        0.52        0.56      1.30 o 
   6   4   0        2.79        7.17      1.47 o 
   7   4   0       20.21       17.77      1.35 o 
   8   4   0       36.18       40.08      1.54 o 
   9   4   0        4.82        4.70      1.16 o 
  10   4   0       12.53       14.70      1.36 o 
  11   4   0       87.22       90.62      2.39 o 
  12   4   0       64.97       69.12      2.49 o 
  13   4   0        1.26        2.74      1.08 o 
  14   4   0       42.12       43.41      1.80 o 
  15   4   0       19.74       21.13      1.32 o 
   1   5   0        1.05        2.40      1.57 o 
   2   5   0        3.84        7.24      1.44 o 
   3   5   0       12.91       10.44      1.39 o 
   4   5   0       60.88       45.45      1.64 o 
   5   5   0        0.30        0.87      1.30 o 
   6   5   0        0.75        2.67      1.43 o 
   7   5   0      105.84       99.25      3.51 o 
   8   5   0       17.84       11.63      1.37 o 
   9   5   0        4.68        0.51      1.52 o 
  10   5   0       15.12       16.19      1.34 o 
  11   5   0        2.07        2.64      1.46 o 
  12   5   0       67.33       66.15      2.45 o 
  13   5   0       19.96       17.92      2.28 o 
   0   6   0       52.83       46.40      2.49 o 
   1   6   0       42.88       44.75      1.63 o 
   2   6   0       73.58       67.53      2.00 o 
   3   6   0        8.05        9.75      1.46 o 
   4   6   0       35.85       29.69      1.62 o 
   5   6   0      335.95      298.63      9.44 o 
   6   6   0       19.45       21.65      1.40 o 
   7   6   0        1.51        0.77      1.43 o 
   8   6   0        9.25        9.33      1.35 o 
   9   6   0      236.01      209.21     13.40 o 
  10   6   0       52.54       54.40      4.52 o 
   1   7   0        9.68        9.96      1.68 o 
   2   7   0        0.80        1.28      1.52 o 
   3   7   0        5.65        4.03      1.37 o 
   4   7   0        9.84       11.27      3.73 o 
 -18   1   1       60.78       60.24      1.97 o 
 -17   1   1       12.78       11.97      1.27 o 
 -16   1   1      114.28      107.04      2.49 o 
 -15   1   1      135.15      143.81      5.81 o 
 -14   1   1       68.24       70.08      2.64 o 
 -13   1   1      161.39      156.67      5.39 o 
 -12   1   1       26.60       28.02      1.05 o 
 -11   1   1        4.03        4.48      1.00 o 
 -10   1   1        9.88        9.68      1.09 o 
  -9   1   1       47.30       49.81      1.82 o 
  -8   1   1      369.85      353.63     16.85 o 
  -7   1   1       12.14       10.50      1.15 o 
  -6   1   1      192.94      150.85      3.53 o 
  -5   1   1     1406.12     1289.58     29.25 o 
  -4   1   1    11193.26    11871.30    197.59 o 
  -3   1   1     4918.16     4861.72    106.41 o 
  -2   1   1     2241.19     1962.21     38.96 o 
  -1   1   1      583.53      507.25      9.66 o 
   0   1   1      494.78      434.05      7.40 o 
   1   1   1     5029.45     4733.06     81.36 o 
   2   1   1     9520.59     9363.00    180.36 o 
   3   1   1     2163.74     2190.18     60.56 o 
   4   1   1     1860.52     1629.09     57.40 o 
   5   1   1       22.81       21.58      1.68 o 
   6   1   1       44.47       46.34      1.37 o 
   7   1   1       47.19       43.38      1.34 o 
   8   1   1       86.87       82.92      2.55 o 
   9   1   1       29.52       31.37      1.09 o 
  10   1   1        3.62        4.88      0.88 o 
  11   1   1       12.99       14.67      0.97 o 
  12   1   1       25.87       29.99      1.22 o 
  13   1   1      230.64      221.91      7.30 o 
  14   1   1      275.25      260.81      5.35 o 
  15   1   1       16.40       19.94      1.48 o 
  16   1   1       69.50       66.59      3.79 o 
  17   1   1      170.16      147.26      3.86 o 
 -17   2   1        4.49        2.86      1.06 o 
 -16   2   1      230.63      212.76      5.42 o 
 -15   2   1      134.70      140.84      6.83 o 
 -14   2   1      119.24      111.99      4.10 o 
 -13   2   1        4.59        5.48      1.04 o 
 -12   2   1       19.00       22.78      1.29 o 
 -11   2   1       19.34       22.16      1.15 o 
 -10   2   1        2.61        4.23      1.06 o 
  -9   2   1       58.56       58.06      2.97 o 
  -8   2   1       44.78       47.74      2.80 o 
  -7   2   1      142.14      139.73      4.34 o 
  -6   2   1      192.29      205.12      7.09 o 
  -5   2   1     1247.84     1216.78     28.29 o 
  -4   2   1       12.89       35.33      1.61 o 
  -3   2   1      132.38      129.70      3.89 o 
  -2   2   1      813.30      727.59      9.42 o 
  -1   2   1     4570.38     4464.17     62.40 o 
   0   2   1      186.60      224.17      3.34 o 
   1   2   1     1183.64     1104.41     14.84 o 
   2   2   1       30.16       18.29      1.53 o 
   3   2   1     1497.54     1432.96     26.87 o 
   4   2   1        0.85       23.54      1.49 o 
   5   2   1      809.31      769.59     23.21 o 
   6   2   1        2.17       10.33      3.29 o 
   7   2   1      299.06      307.84      9.24 o 
   8   2   1      135.57      137.69      5.45 o 
   9   2   1       46.87       45.72      1.88 o 
  10   2   1       45.54       45.32      1.70 o 
  11   2   1       87.55       92.63      4.29 o 
  12   2   1       53.45       55.51      3.59 o 
  13   2   1       85.66       88.67      3.52 o 
  14   2   1      255.33      252.74     12.16 o 
  15   2   1       34.46       41.70      3.17 o 
  16   2   1       10.63        9.43      1.09 o 
 -17   3   1        0.34        0.20      2.54 o 
 -16   3   1        1.89        2.00      1.07 o 
 -15   3   1       30.55       30.04      1.53 o 
 -14   3   1       88.22       96.32      3.54 o 
 -13   3   1        1.23        3.81      1.04 o 
 -12   3   1       19.54       17.95      1.19 o 
 -11   3   1       13.96       16.22      1.50 o 
 -10   3   1      125.04      134.29      5.00 o 
  -9   3   1        0.33        1.59      1.25 o 
  -8   3   1       34.28       38.42      1.40 o 
  -7   3   1       57.66       61.49      1.67 o 
  -6   3   1       89.00       94.07      3.40 o 
  -5   3   1       40.81       54.60      1.77 o 
  -4   3   1       12.90       10.98      1.34 o 
  -3   3   1      829.10      841.93     29.35 o 
  -2   3   1     1608.14     1625.04     34.48 o 
  -1   3   1        0.78       19.76      1.61 o 
   0   3   1     1083.93     1023.32     13.77 o 
   1   3   1      423.50      478.59      5.26 o 
   2   3   1      104.56      132.57      2.79 o 
   3   3   1       37.08       53.58      1.67 o 
   4   3   1       37.05       43.86      1.54 o 
   5   3   1       19.52       19.48      1.21 o 
   6   3   1        0.00        1.98      1.37 o 
   7   3   1       61.40       60.88      1.57 o 
   8   3   1        0.44        0.33      1.19 o 
   9   3   1        2.89        5.56      1.21 o 
  10   3   1       40.17       45.57      2.70 o 
  11   3   1        4.63        4.67      1.16 o 
  12   3   1       62.98       60.90      2.57 o 
  13   3   1       84.42       81.77      3.47 o 
  14   3   1       24.71       26.16      1.53 o 
  15   3   1        0.04        1.91      1.11 o 
  16   3   1        0.19        1.36      1.62 o 
 -15   4   1       16.80       19.77      1.16 o 
 -14   4   1        0.97        2.07      1.11 o 
 -13   4   1        8.37       10.50      1.21 o 
 -12   4   1       18.96       24.59      1.38 o 
 -11   4   1      190.90      195.06      7.54 o 
 -10   4   1       98.13      103.94      2.48 o 
  -9   4   1        6.74       10.35      1.38 o 
  -8   4   1       28.91       28.63      1.43 o 
  -7   4   1       17.09       11.89      1.48 o 
  -6   4   1        0.03        2.89      1.19 o 
  -5   4   1       17.02       15.60      1.30 o 
  -4   4   1        2.58        4.01      1.25 o 
  -3   4   1        2.32        4.41      1.43 o 
  -2   4   1       65.49       64.31      1.93 o 
  -1   4   1       68.69       80.28      2.00 o 
   0   4   1        4.84       11.54      1.51 o 
   1   4   1        0.71        2.18      1.55 o 
   2   4   1       32.66       29.86      1.61 o 
   3   4   1        1.28        2.44      1.67 o 
   4   4   1        1.76        4.73      1.30 o 
   5   4   1       15.58       19.10      1.39 o 
   6   4   1       33.14       28.52      1.62 o 
   7   4   1       19.48       15.21      1.45 o 
   8   4   1       10.04        7.67      1.28 o 
   9   4   1        0.11        2.34      1.24 o 
  10   4   1        1.43        5.39      1.17 o 
  11   4   1      250.32      238.05     10.93 o 
  12   4   1      108.44      109.06      3.18 o 
  13   4   1        0.08        1.57      0.95 o 
  14   4   1      137.71      143.54      5.64 o 
 -13   5   1       32.18       27.62      1.49 o 
 -12   5   1        4.25        2.95      1.54 o 
 -11   5   1       11.83       11.49      1.33 o 
 -10   5   1       22.30       21.66      1.75 o 
  -9   5   1        2.28        1.31      1.51 o 
  -8   5   1      263.77      251.41      8.64 o 
  -7   5   1      401.32      367.58     15.83 o 
  -6   5   1       15.86       11.53      1.35 o 
  -5   5   1        8.89        8.70      1.39 o 
  -4   5   1      400.09      349.52      9.86 o 
  -3   5   1      219.62      212.95      4.31 o 
  -2   5   1        3.84        7.22      1.50 o 
  -1   5   1        8.38        9.17      1.63 o 
   0   5   1       13.34       16.00      1.59 o 
   1   5   1        9.95        7.70      1.37 o 
   2   5   1       20.29       20.94      1.40 o 
   3   5   1        4.87       11.27      1.54 o 
   4   5   1       29.19       28.07      1.44 o 
   5   5   1        6.82        3.88      1.39 o 
   6   5   1       98.14       96.56      4.99 o 
   7   5   1      147.77      142.60      3.92 o 
   8   5   1        0.82        2.34      1.37 o 
   9   5   1        9.64        9.39      1.28 o 
  10   5   1       68.86       62.26      2.37 o 
  11   5   1        6.73        4.98      1.35 o 
  12   5   1       15.73       16.55      1.31 o 
 -10   6   1        4.55        5.58      1.41 o 
  -9   6   1      137.13      119.50      4.23 o 
  -8   6   1      100.39      115.97      4.54 o 
  -7   6   1       26.65       29.45      1.75 o 
  -6   6   1        7.95        9.73      1.36 o 
  -5   6   1      175.59      165.01      6.00 o 
  -4   6   1       23.05       21.04      1.52 o 
  -3   6   1        0.06        1.57      1.36 o 
  -2   6   1      109.49      103.54      1.98 o 
  -1   6   1      134.60      127.42      3.33 o 
   0   6   1       26.02       30.51      1.66 o 
   1   6   1       22.52       22.99      1.56 o 
   2   6   1       30.62       29.40      1.52 o 
   3   6   1       41.17       33.05      2.18 o 
   4   6   1        0.14        3.67      1.22 o 
   5   6   1      217.68      196.05      7.52 o 
   6   6   1       40.65       45.90      2.66 o 
   7   6   1       17.03       17.34      1.62 o 
   8   6   1        6.35        9.43      1.45 o 
   9   6   1       68.33       60.08      2.61 o 
  -4   7   1        8.14        5.95      1.39 o 
  -3   7   1       25.80       28.13      1.71 o 
  -2   7   1      125.67      121.81      3.71 o 
  -1   7   1        0.35        3.44      1.31 o 
   0   7   1       92.95       88.44      2.38 o 
   1   7   1        2.54        3.36      1.37 o 
   2   7   1        9.86       13.59      1.70 o 
   3   7   1        0.04        1.51      2.46 o 
 -19   0   2        0.30        0.48      1.49 o 
 -18   0   2       12.56       12.13      1.85 o 
 -17   0   2        2.78        3.87      1.67 o 
 -16   0   2        0.07        0.63      1.59 o 
 -15   0   2       34.98       37.53      2.81 o 
 -14   0   2        5.32        7.80      1.82 o 
 -13   0   2        0.46        0.75      1.89 o 
 -12   0   2      598.83      627.59      9.68 o 
 -11   0   2     2511.09     2755.33    145.01 o 
 -10   0   2      159.86      170.69     12.82 o 
  -9   0   2      168.58      157.83      3.53 o 
  -8   0   2      272.93      269.05      6.54 o 
  -7   0   2      456.98      423.76     40.58 o 
  -6   0   2     3455.30     3524.13     59.54 o 
  -5   0   2    12654.13    14624.55    549.61 o 
  -4   0   2    11868.18    13941.22    795.21 o 
  -3   0   2      693.33      634.05     11.20 o 
  -2   0   2     2239.98     2053.76     30.49 o 
   0   0   2     2768.69     2596.02     28.80 o 
   1   0   2      630.44      582.55     33.19 o 
   2   0   2    12765.97    13773.34    762.60 o 
   3   0   2    15652.97    18691.13    146.35 o 
   4   0   2     3837.23     3779.92     76.16 o 
   5   0   2      425.99      412.30     11.67 o 
   6   0   2      178.01      198.44      5.83 o 
   7   0   2        2.11        3.95      1.18 o 
   8   0   2      132.98      145.66      6.89 o 
   9   0   2     2384.13     2584.53    180.66 o 
  10   0   2      626.34      699.82     63.68 o 
  11   0   2        7.96        6.56      1.43 o 
  12   0   2        4.61        7.61      1.37 o 
  13   0   2       50.32       53.52      1.96 o 
  14   0   2        1.14        0.68      1.83 o 
  15   0   2        8.92       10.03      2.17 o 
  16   0   2       33.65       33.41      1.80 o 
  17   0   2        2.30        3.15      2.31 o 
 -18   1   2      109.02       96.47      2.33 o 
 -17   1   2       14.82       16.97      1.19 o 
 -16   1   2       81.74       80.54      1.45 o 
 -15   1   2      186.55      179.57      6.15 o 
 -14   1   2       91.97       97.01      5.40 o 
 -13   1   2       41.04       47.65      1.44 o 
 -12   1   2       20.27       20.01      1.82 o 
 -11   1   2       94.17       99.02      3.65 o 
 -10   1   2        9.44        7.92      1.15 o 
  -9   1   2     2457.55     2372.50     84.68 o 
  -8   1   2      155.98      138.62      3.80 o 
  -7   1   2      470.19      381.88     11.32 o 
  -6   1   2     1628.26     1484.36     32.19 o 
  -5   1   2     5284.64     5005.56    147.02 o 
  -4   1   2       66.85       64.98      2.44 o 
  -3   1   2      720.33      664.16      6.57 o 
  -2   1   2      979.42      881.21     14.33 o 
  -1   1   2      820.53      736.75     19.03 o 
   0   1   2     1222.68     1112.73     29.60 o 
   1   1   2      377.77      336.88      6.17 o 
   2   1   2      899.59      763.18     10.58 o 
   3   1   2     6101.91     5947.21     76.70 o 
   4   1   2     1443.80     1374.60     31.52 o 
   5   1   2      293.58      267.55      8.25 o 
   6   1   2      552.37      508.79     18.11 o 
   7   1   2     3269.25     3414.67     72.33 o 
   8   1   2        1.75        0.83      1.07 o 
   9   1   2       32.53       36.88      1.32 o 
  10   1   2       47.53       52.42      2.97 o 
  11   1   2      108.29      106.11      4.45 o 
  12   1   2       40.87       43.53      2.37 o 
  13   1   2      108.81      105.65      3.42 o 
  14   1   2       50.50       56.84      2.36 o 
  15   1   2        2.27        2.00      1.08 o 
  16   1   2       73.99       74.22      3.98 o 
 -18   2   2       61.29       55.52      2.05 o 
 -17   2   2       49.26       50.66      1.74 o 
 -16   2   2        1.01        3.45      1.19 o 
 -15   2   2       32.90       31.46      1.81 o 
 -14   2   2      169.03      167.53      6.35 o 
 -13   2   2      408.16      411.98     19.19 o 
 -12   2   2       56.44       55.59      2.27 o 
 -11   2   2      131.94      143.69      6.93 o 
 -10   2   2      142.54      148.64      6.35 o 
  -9   2   2       26.92       30.69      2.05 o 
  -8   2   2      822.54      798.35     30.78 o 
  -7   2   2     1776.59     1773.44     54.03 o 
  -6   2   2     1160.71     1112.69     19.28 o 
  -5   2   2      582.73      613.61     17.32 o 
  -4   2   2       89.16       90.01      2.03 o 
  -3   2   2       46.89       53.16      1.78 o 
  -2   2   2     1017.36      965.31     20.45 o 
  -1   2   2      120.81      115.90      2.27 o 
   0   2   2      834.51      789.14     15.73 o 
   1   2   2       36.29       45.47      2.05 o 
   2   2   2        0.10        3.41      1.29 o 
   3   2   2      303.68      325.01      9.00 o 
   4   2   2      491.19      490.27     16.35 o 
   5   2   2     1403.65     1474.13     41.22 o 
   6   2   2      378.85      408.54     16.33 o 
   7   2   2       54.64       49.67      1.53 o 
   8   2   2       16.38       19.66      1.13 o 
   9   2   2       27.57       35.19      1.56 o 
  10   2   2      207.43      209.36      7.91 o 
  11   2   2      459.88      455.64     16.26 o 
  12   2   2      116.49      108.12      5.11 o 
  13   2   2        0.20        0.23      0.87 o 
  14   2   2       65.15       67.06      4.10 o 
  15   2   2       83.15       71.30      7.02 o 
  16   2   2        4.71        5.04      0.93 o 
 -17   3   2        3.37        2.86      1.10 o 
 -16   3   2        1.11        1.60      1.08 o 
 -15   3   2       14.25       12.60      1.31 o 
 -14   3   2      126.02      128.90      6.19 o 
 -13   3   2       73.49       77.76      3.22 o 
 -12   3   2       38.40       39.98      1.48 o 
 -11   3   2        6.34       14.18      1.25 o 
 -10   3   2       63.49       69.22      3.17 o 
  -9   3   2      304.00      322.93     14.21 o 
  -8   3   2      215.06      216.98      8.81 o 
  -7   3   2      136.23      132.38      3.24 o 
  -6   3   2       44.05       58.02      1.66 o 
  -5   3   2      826.08      755.83     16.17 o 
  -4   3   2      553.89      548.73      7.86 o 
  -3   3   2       35.08       31.32      1.75 o 
  -2   3   2      152.56      188.21      4.61 o 
  -1   3   2      658.70      680.58     16.73 o 
   0   3   2      975.49     1030.75     16.66 o 
   1   3   2       55.28       59.19      1.89 o 
   2   3   2      127.16      138.88      2.39 o 
   3   3   2      311.43      325.30      7.41 o 
   4   3   2       73.69       91.86      1.86 o 
   5   3   2        1.05        5.47      1.22 o 
   6   3   2        0.97        6.57      1.24 o 
   7   3   2      227.38      241.86      4.22 o 
   8   3   2      303.62      305.47      9.27 o 
   9   3   2      274.93      279.25      4.92 o 
  10   3   2      333.81      333.01     15.02 o 
  11   3   2       58.24       61.04      2.34 o 
  12   3   2        0.05        2.29      1.02 o 
  13   3   2        0.71        1.53      1.12 o 
  14   3   2        2.70        1.51      0.92 o 
  15   3   2        5.41        3.86      1.03 o 
 -15   4   2        4.99        8.97      1.07 o 
 -14   4   2        3.92        5.15      1.12 o 
 -13   4   2       98.10       90.00      3.07 o 
 -12   4   2        7.91       10.15      1.23 o 
 -11   4   2       24.07       30.27      1.47 o 
 -10   4   2        2.78        5.91      1.09 o 
  -9   4   2      192.42      186.77      2.48 o 
  -8   4   2        7.69        6.36      1.37 o 
  -7   4   2       92.45       96.45      3.66 o 
  -6   4   2      149.21      156.40      4.28 o 
  -5   4   2       14.38       16.45      1.49 o 
  -4   4   2      143.85      150.13      2.48 o 
  -3   4   2       66.19       55.78      1.79 o 
  -2   4   2      214.94      223.15      4.00 o 
  -1   4   2        0.70        1.98      1.42 o 
   0   4   2       15.09       18.47      1.42 o 
   1   4   2        0.12        2.07      1.46 o 
   2   4   2       61.55       67.75      1.78 o 
   3   4   2        0.48        0.61      1.48 o 
   4   4   2       19.38       23.23      1.31 o 
   5   4   2       32.56       29.49      1.42 o 
   6   4   2        0.00        2.09      1.30 o 
   7   4   2        0.00        4.43      1.22 o 
   8   4   2        0.93        3.94      1.15 o 
   9   4   2      116.98      113.56      3.38 o 
  10   4   2        1.37        2.64      1.08 o 
  11   4   2        1.21        4.19      1.08 o 
  12   4   2        4.11        4.99      1.13 o 
  13   4   2      103.69       99.90      2.89 o 
  14   4   2        0.31        2.40      4.21 o 
 -13   5   2        3.43        5.43      1.39 o 
 -12   5   2        1.32        3.64      1.54 o 
 -11   5   2       51.58       47.51      1.71 o 
 -10   5   2        3.54        3.86      1.22 o 
  -9   5   2        7.96        7.88      1.50 o 
  -8   5   2       97.09       94.25      3.35 o 
  -7   5   2        1.60        8.46      1.55 o 
  -6   5   2      291.35      285.92      9.06 o 
  -5   5   2       87.19       90.62      3.42 o 
  -4   5   2       25.58       26.82      1.56 o 
  -3   5   2       32.97       40.20      2.22 o 
  -2   5   2      196.90      207.25      4.64 o 
  -1   5   2        6.66       10.70      1.53 o 
   0   5   2        4.26        9.13      1.40 o 
   1   5   2        5.61        7.26      1.58 o 
   2   5   2      189.35      184.98      5.64 o 
   3   5   2       13.86       15.68      1.43 o 
   4   5   2        0.42        5.67      1.31 o 
   5   5   2       92.50       91.60      3.15 o 
   6   5   2      277.64      279.76     13.30 o 
   7   5   2        0.00        1.99      1.49 o 
   8   5   2      103.69       97.77      3.93 o 
   9   5   2        2.93        3.37      1.33 o 
  10   5   2       21.74       23.07      1.41 o 
  11   5   2      108.29      108.62      3.47 o 
 -10   6   2       11.00       12.92      1.56 o 
  -9   6   2        0.67        5.70      1.61 o 
  -8   6   2        0.71        3.18      1.40 o 
  -7   6   2      253.13      228.72      6.11 o 
  -6   6   2      106.50      103.03      2.46 o 
  -5   6   2      137.50      125.14      2.53 o 
  -4   6   2       40.01       39.98      1.66 o 
  -3   6   2        4.91        5.89      1.44 o 
  -2   6   2      287.13      268.29      6.47 o 
  -1   6   2       14.26       16.12      1.53 o 
   0   6   2       29.53       33.45      1.56 o 
   1   6   2       65.43       59.91      1.86 o 
   2   6   2        2.20        4.45      1.75 o 
   3   6   2       24.77       28.24      1.76 o 
   4   6   2      160.09      148.42      4.05 o 
   5   6   2        7.33        9.96      1.26 o 
   6   6   2       20.24       20.03      1.57 o 
   7   6   2      228.01      204.64      6.14 o 
   8   6   2       13.15       14.73      1.49 o 
  -4   7   2        7.77        5.40      1.88 o 
  -3   7   2       75.24       74.57      2.05 o 
  -2   7   2       29.58       28.33      1.70 o 
  -1   7   2        7.85        9.97      1.57 o 
   0   7   2       50.27       40.25      2.00 o 
   1   7   2       22.78       23.43      1.70 o 
   2   7   2       13.41       13.11      1.77 o 
 -19   1   3        1.60        1.61      1.19 o 
 -18   1   3        0.87        1.90      1.08 o 
 -17   1   3        0.00        1.27      1.24 o 
 -16   1   3        8.37        9.33      1.29 o 
 -15   1   3        0.26        1.42      1.03 o 
 -14   1   3       58.60       53.93      2.44 o 
 -13   1   3       25.49       26.52      1.26 o 
 -12   1   3       55.73       54.03      2.04 o 
 -11   1   3      170.15      183.06      6.71 o 
 -10   1   3      335.67      350.51     12.60 o 
  -9   1   3     4731.36     4510.20    284.66 o 
  -8   1   3     1361.58     1341.31     23.69 o 
  -7   1   3     1371.14     1364.53     70.06 o 
  -6   1   3       44.07       39.57      1.87 o 
  -5   1   3      949.86      900.02     28.47 o 
  -4   1   3      328.62      293.52      4.39 o 
  -3   1   3       57.24       46.65      1.88 o 
  -2   1   3     1798.03     1628.68     42.47 o 
  -1   1   3       54.45       68.71      2.54 o 
   0   1   3      275.49      262.16      4.73 o 
   1   1   3      411.37      383.12      8.73 o 
   2   1   3      303.63      276.65      7.49 o 
   3   1   3       34.26       33.21      1.20 o 
   4   1   3      666.39      627.83     21.97 o 
   5   1   3     4983.42     4845.35     70.84 o 
   6   1   3      571.86      591.60     18.86 o 
   7   1   3      934.60      932.32     11.50 o 
   8   1   3        1.08        4.90      1.13 o 
   9   1   3        0.00        2.31      0.96 o 
  10   1   3       34.09       31.54      1.56 o 
  11   1   3       10.32       13.98      1.08 o 
  12   1   3        6.71        5.99      1.01 o 
  13   1   3        1.53        1.85      0.93 o 
  14   1   3        5.69        6.47      1.07 o 
  15   1   3        8.99        9.68      1.10 o 
  16   1   3        2.66        4.45      1.06 o 
 -18   2   3       13.49       13.73      1.33 o 
 -17   2   3       40.77       40.55      1.84 o 
 -16   2   3      111.26      120.38      3.84 o 
 -15   2   3       38.11       40.19      1.46 o 
 -14   2   3        1.24        1.66      1.08 o 
 -13   2   3      785.58      802.67     24.06 o 
 -12   2   3      433.62      481.31     22.28 o 
 -11   2   3       35.27       36.83      2.96 o 
 -10   2   3      310.04      302.43     10.01 o 
  -9   2   3      844.21      742.95     11.90 o 
  -8   2   3      123.05      128.13      1.81 o 
  -7   2   3      524.60      519.99     12.87 o 
  -6   2   3      115.37      135.47      4.95 o 
  -5   2   3      380.28      363.37      9.74 o 
  -4   2   3      111.51      110.04      1.87 o 
  -3   2   3      184.32      163.05      2.24 o 
  -2   2   3        0.60        2.82      1.37 o 
  -1   2   3      130.54      110.94      2.14 o 
   0   2   3      104.09       97.32      2.23 o 
   1   2   3      137.62      131.39      3.23 o 
   2   2   3       18.56       23.86      1.34 o 
   3   2   3      655.65      630.39     15.23 o 
   4   2   3      563.44      613.32     15.37 o 
   5   2   3      116.43      103.50      3.89 o 
   6   2   3      322.98      353.19     10.01 o 
   7   2   3        4.04        8.30      1.03 o 
   8   2   3       42.54       37.75      1.61 o 
   9   2   3      869.95      876.15     26.09 o 
  10   2   3      117.73      132.92      3.41 o 
  11   2   3        0.92        1.10      0.86 o 
  12   2   3       42.95       46.11      1.91 o 
  13   2   3       61.27       60.55      2.93 o 
  14   2   3        8.39        9.10      1.01 o 
  15   2   3        9.65       10.08      1.07 o 
 -17   3   3        0.05        0.25      1.23 o 
 -16   3   3       39.89       42.74      1.48 o 
 -15   3   3       33.30       30.18      1.21 o 
 -14   3   3        3.74        5.37      0.99 o 
 -13   3   3       10.01       12.32      1.10 o 
 -12   3   3      260.96      256.13      9.76 o 
 -11   3   3      830.17      809.05     37.48 o 
 -10   3   3       10.10       13.58      1.35 o 
  -9   3   3        2.99        5.08      1.33 o 
  -8   3   3      423.31      462.82     10.34 o 
  -7   3   3      219.09      211.94      5.09 o 
  -6   3   3      658.55      687.76     17.31 o 
  -5   3   3      122.33      111.40      2.14 o 
  -4   3   3       14.89       20.85      1.31 o 
  -3   3   3       67.53       72.04      1.89 o 
  -2   3   3      353.79      396.10      7.37 o 
  -1   3   3       58.16       69.30      1.86 o 
   0   3   3        0.19        1.62      1.37 o 
   1   3   3      690.79      694.18     17.45 o 
   2   3   3      327.80      322.79     10.52 o 
   3   3   3      297.59      309.24      8.87 o 
   4   3   3      296.60      294.97      7.18 o 
   5   3   3      485.91      472.27     12.41 o 
   6   3   3       14.47       22.75      1.52 o 
   7   3   3      248.76      247.37      7.27 o 
   8   3   3      306.65      323.00     12.21 o 
   9   3   3      224.83      231.21      7.29 o 
  10   3   3        0.20        1.41      1.10 o 
  11   3   3      137.99      132.39      3.23 o 
  12   3   3       32.23       32.80      2.12 o 
  13   3   3        3.39        4.80      1.10 o 
  14   3   3        4.30        6.61      1.05 o 
 -16   4   3        0.28        1.22      1.16 o 
 -15   4   3       74.37       75.69      3.02 o 
 -14   4   3        7.67       10.23      1.14 o 
 -13   4   3        4.44        6.48      1.27 o 
 -12   4   3       87.69       84.14      3.20 o 
 -11   4   3        2.65        7.70      1.33 o 
 -10   4   3       90.47       96.79      2.81 o 
  -9   4   3       21.99       27.83      1.38 o 
  -8   4   3      295.72      302.56      8.56 o 
  -7   4   3       22.95       25.86      1.54 o 
  -6   4   3      129.11      125.20      5.91 o 
  -5   4   3      163.11      150.12      5.95 o 
  -4   4   3        4.53        6.19      1.54 o 
  -3   4   3      127.88      123.22      2.10 o 
  -2   4   3      117.34      113.20      2.62 o 
  -1   4   3      160.20      157.89      3.61 o 
   0   4   3        0.25        3.02      1.49 o 
   1   4   3       10.31        6.69      1.32 o 
   2   4   3      352.09      354.95      6.38 o 
   3   4   3        0.01        3.41      1.25 o 
   4   4   3       63.03       63.57      1.50 o 
   5   4   3       33.99       35.29      1.33 o 
   6   4   3      170.77      175.35      2.82 o 
   7   4   3      429.21      422.94     14.23 o 
   8   4   3      154.88      159.97      5.84 o 
   9   4   3        3.63        3.07      0.99 o 
  10   4   3       63.40       66.94      2.21 o 
  11   4   3       10.65        8.33      1.03 o 
  12   4   3        6.06        9.69      1.09 o 
  13   4   3       28.94       22.96      1.38 o 
 -14   5   3        0.01        0.19      2.80 o 
 -13   5   3       17.30       17.57      1.35 o 
 -12   5   3       17.24       16.66      1.47 o 
 -11   5   3       42.04       42.79      2.39 o 
 -10   5   3       38.65       35.28      1.60 o 
  -9   5   3        1.66        1.60      1.25 o 
  -8   5   3       10.91       10.93      1.41 o 
  -7   5   3        0.01        5.48      1.24 o 
  -6   5   3       46.53       44.07      1.93 o 
  -5   5   3      267.70      259.22      4.92 o 
  -4   5   3      474.77      469.37      7.28 o 
  -3   5   3        3.07       16.64      1.41 o 
  -2   5   3       72.57       63.50      1.75 o 
  -1   5   3       11.23       13.75      1.50 o 
   0   5   3      760.08      786.81     12.07 o 
   1   5   3      124.01      127.31      2.74 o 
   2   5   3      143.20      143.94      2.33 o 
   3   5   3       71.67       71.82      1.71 o 
   4   5   3      246.68      238.82      5.86 o 
   5   5   3       85.87       79.05      3.26 o 
   6   5   3       27.21       24.43      1.47 o 
   7   5   3        0.00        2.44      1.36 o 
   8   5   3       92.28       84.74      2.16 o 
   9   5   3        0.00        0.26      1.25 o 
  10   5   3       51.29       48.36      2.03 o 
  11   5   3        3.20        4.14      1.73 o 
 -11   6   3        0.02        1.74      2.96 o 
 -10   6   3        2.24        3.83      1.31 o 
  -9   6   3        2.60        3.22      1.43 o 
  -8   6   3       42.71       42.43      1.80 o 
  -7   6   3       19.70       20.62      1.47 o 
  -6   6   3       82.39       70.34      2.25 o 
  -5   6   3       26.35       30.22      1.69 o 
  -4   6   3        0.19        0.46      1.36 o 
  -3   6   3        5.22        8.16      1.48 o 
  -2   6   3        5.75        4.91      1.41 o 
  -1   6   3       17.95       19.35      1.53 o 
   0   6   3      149.38      147.95      5.17 o 
   1   6   3        1.13        2.19      1.43 o 
   2   6   3        0.45        0.75      1.45 o 
   3   6   3        0.03        2.20      1.27 o 
   4   6   3      224.66      228.79      5.61 o 
   5   6   3       93.82       91.73      2.62 o 
   6   6   3       46.35       49.10      1.66 o 
   7   6   3        5.63        6.75      1.67 o 
  -4   7   3        0.79        2.07      2.28 o 
  -3   7   3       49.89       50.25      3.01 o 
  -2   7   3       25.58       22.73      1.66 o 
  -1   7   3        8.81       11.81      1.58 o 
   0   7   3       23.07       21.81      2.71 o 
 -19   0   4       13.04       14.21      2.10 o 
 -18   0   4       62.88       66.21      4.37 o 
 -17   0   4       58.82       60.22      4.75 o 
 -16   0   4       28.89       29.23      1.62 o 
 -15   0   4      343.38      368.60     22.89 o 
 -14   0   4      465.86      481.85     33.72 o 
 -13   0   4      232.96      242.55     16.37 o 
 -12   0   4      653.15      706.58     29.78 o 
 -11   0   4        4.43        4.96      1.55 o 
 -10   0   4       47.24       43.67      3.65 o 
  -9   0   4     1877.54     2051.89     94.19 o 
  -8   0   4     1102.17     1204.08    112.36 o 
  -7   0   4      820.62      860.28     78.97 o 
  -6   0   4      842.97      722.53     72.83 o 
  -5   0   4        5.88        9.36      4.05 o 
  -4   0   4      600.38      570.52      9.90 o 
  -3   0   4      184.08      164.28      3.58 o 
  -2   0   4     3698.01     3326.29     76.26 o 
  -1   0   4      238.06      211.32      8.77 o 
   0   0   4      142.19      136.56      5.23 o 
   1   0   4        0.08        1.46      1.83 o 
   2   0   4      764.38      637.23     32.05 o 
   3   0   4      348.39      304.63     15.66 o 
   4   0   4      353.12      415.49     26.03 o 
   5   0   4     2119.27     2252.67     75.37 o 
   6   0   4        1.48        6.66      2.65 o 
   7   0   4       12.58       11.39      1.35 o 
   8   0   4      427.80      431.15     21.07 o 
   9   0   4      100.40      105.73      7.67 o 
  10   0   4      350.46      359.85     21.62 o 
  11   0   4      272.50      273.10     32.43 o 
  12   0   4       15.28       16.62      1.82 o 
  13   0   4       42.78       42.39      5.45 o 
  14   0   4       50.08       48.36      1.97 o 
  15   0   4       20.73       17.68      2.15 o 
 -19   1   4       13.84       12.14      1.50 o 
 -18   1   4        0.24        1.64      1.14 o 
 -17   1   4        7.79        9.97      1.21 o 
 -16   1   4       51.57       49.15      2.11 o 
 -15   1   4       17.98       18.60      1.24 o 
 -14   1   4       47.21       51.64      1.60 o 
 -13   1   4      136.05      140.28      2.93 o 
 -12   1   4        0.78        2.55      1.50 o 
 -11   1   4      237.93      253.31     13.69 o 
 -10   1   4      628.10      718.15     47.75 o 
  -9   1   4        3.83        5.74      1.34 o 
  -8   1   4      450.83      446.74     11.18 o 
  -7   1   4     1451.58     1614.83     61.03 o 
  -6   1   4       53.26       49.10      1.93 o 
  -5   1   4        2.70        2.23      1.30 o 
  -4   1   4      460.71      420.66      6.23 o 
  -3   1   4      111.67      108.77      3.03 o 
  -2   1   4        4.10        2.58      1.41 o 
  -1   1   4      344.18      304.92      6.20 o 
   0   1   4      291.24      275.47      4.80 o 
   1   1   4       73.93       68.97      2.39 o 
   2   1   4       16.59       17.42      1.14 o 
   3   1   4     1957.34     2048.13     52.23 o 
   4   1   4      585.22      591.90     13.98 o 
   5   1   4      149.92      134.77      3.90 o 
   6   1   4      994.85      984.11     38.31 o 
   7   1   4      434.61      426.92      9.10 o 
   8   1   4        2.95        2.52      1.18 o 
   9   1   4      257.14      274.04      8.04 o 
  10   1   4      129.71      130.03      3.76 o 
  11   1   4        1.94        2.47      1.08 o 
  12   1   4       48.01       49.68      1.32 o 
  13   1   4       19.04       21.25      1.68 o 
  14   1   4        1.89        1.67      1.00 o 
  15   1   4        3.75        3.23      1.07 o 
 -18   2   4       17.23       16.62      1.21 o 
 -17   2   4        2.63        3.96      1.26 o 
 -16   2   4        3.57        3.79      1.04 o 
 -15   2   4      331.54      320.75     11.93 o 
 -14   2   4       73.70       80.98      3.48 o 
 -13   2   4      367.33      414.95     25.99 o 
 -12   2   4      321.46      348.16     17.33 o 
 -11   2   4     1554.00     1596.29     71.50 o 
 -10   2   4       13.74       11.56      1.34 o 
  -9   2   4        1.06        7.28      1.32 o 
  -8   2   4      169.09      177.33      5.42 o 
  -7   2   4       50.41       48.74      1.89 o 
  -6   2   4      406.16      423.13     10.89 o 
  -5   2   4        9.54       14.04      1.27 o 
  -4   2   4      368.48      353.88     10.09 o 
  -3   2   4       44.90       44.73      1.65 o 
  -2   2   4      196.11      200.90      4.73 o 
  -1   2   4        1.09        1.45      1.36 o 
   0   2   4        2.99       11.59      1.45 o 
   1   2   4       16.81       16.48      1.12 o 
   2   2   4      457.13      486.57     16.80 o 
   3   2   4       29.39       30.77      1.52 o 
   4   2   4       12.14       16.56      1.19 o 
   5   2   4      279.94      271.16      4.84 o 
   6   2   4       17.36       19.59      1.13 o 
   7   2   4     1228.62     1157.12     30.33 o 
   8   2   4      273.71      270.75      7.41 o 
   9   2   4        2.44       10.77      1.01 o 
  10   2   4        0.23        3.58      1.07 o 
  11   2   4      110.23      108.22      5.24 o 
  12   2   4        5.02        5.94      0.95 o 
  13   2   4        0.66        0.84      1.00 o 
  14   2   4        1.36        1.41      1.12 o 
 -17   3   4      131.91      129.40      5.10 o 
 -16   3   4       45.43       56.33      2.78 o 
 -15   3   4       12.09       15.82      1.22 o 
 -14   3   4        6.48        9.28      1.16 o 
 -13   3   4      310.55      297.32     10.14 o 
 -12   3   4       82.64       79.86      2.61 o 
 -11   3   4      240.70      223.18      9.46 o 
 -10   3   4      529.95      510.12     14.89 o 
  -9   3   4       28.82       38.37      1.92 o 
  -8   3   4      339.03      341.93      9.32 o 
  -7   3   4       12.53       16.34      1.44 o 
  -6   3   4      223.64      238.34      4.74 o 
  -5   3   4      372.76      382.96     11.68 o 
  -4   3   4        8.67       14.04      1.49 o 
  -3   3   4       17.32       16.12      1.44 o 
  -2   3   4       19.99       18.35      1.67 o 
  -1   3   4      148.22      129.40      2.39 o 
   0   3   4      221.92      238.17      5.81 o 
   1   3   4        0.07        7.19      1.37 o 
   2   3   4      238.06      267.65      7.99 o 
   3   3   4       71.00       74.67      2.28 o 
   4   3   4     1649.26     1663.33     33.51 o 
   5   3   4      659.63      617.69     24.41 o 
   6   3   4      499.96      509.34     10.73 o 
   7   3   4       18.54       25.31      1.37 o 
   8   3   4       16.86       15.17      1.38 o 
   9   3   4      166.67      158.41      7.76 o 
  10   3   4       86.39       86.83      3.09 o 
  11   3   4       15.99       13.62      1.08 o 
  12   3   4       60.08       60.54      1.95 o 
  13   3   4       18.41       18.84      1.23 o 
 -16   4   4        0.74        0.53      1.05 o 
 -15   4   4        1.36        2.34      1.22 o 
 -14   4   4      125.46      134.86      6.83 o 
 -13   4   4       24.29       22.90      1.41 o 
 -12   4   4        0.79        2.11      1.25 o 
 -11   4   4       97.21       96.83      5.44 o 
 -10   4   4        9.83       11.73      1.20 o 
  -9   4   4      272.34      284.60      9.78 o 
  -8   4   4       21.77       24.08      1.43 o 
  -7   4   4        7.60       10.73      1.37 o 
  -6   4   4       74.59       80.52      1.66 o 
  -5   4   4       56.22       68.79      2.68 o 
  -4   4   4       67.52       65.68      1.95 o 
  -3   4   4      644.68      623.54     10.62 o 
  -2   4   4      678.79      701.65     10.63 o 
  -1   4   4        0.32       12.65      1.44 o 
   0   4   4       50.12       52.23      1.61 o 
   1   4   4     1052.19     1016.10     23.16 o 
   2   4   4      319.28      314.53      4.23 o 
   3   4   4      173.23      172.11      4.10 o 
   4   4   4        1.10        2.49      1.12 o 
   5   4   4      466.68      470.89     14.82 o 
   6   4   4       54.59       52.57      1.40 o 
   7   4   4       33.20       32.58      1.67 o 
   8   4   4        2.03        4.00      1.02 o 
   9   4   4       10.20        9.02      1.01 o 
  10   4   4       44.45       45.81      1.90 o 
  11   4   4       10.47       10.05      1.26 o 
  12   4   4       17.35       16.32      1.12 o 
 -14   5   4       33.78       41.73      2.05 o 
 -13   5   4       38.37       43.37      1.84 o 
 -12   5   4      295.31      299.32      6.72 o 
 -11   5   4       10.48       12.81      1.28 o 
 -10   5   4       96.57       87.44      2.31 o 
  -9   5   4        0.73        1.68      1.31 o 
  -8   5   4        2.47        3.05      1.25 o 
  -7   5   4       10.80       13.88      1.47 o 
  -6   5   4       26.79       29.29      1.65 o 
  -5   5   4       81.80       76.47      1.54 o 
  -4   5   4      511.33      510.33     11.12 o 
  -3   5   4       76.18       75.32      1.61 o 
  -2   5   4      411.00      409.28     14.57 o 
  -1   5   4       11.02       14.01      1.47 o 
   0   5   4      568.03      567.76     14.10 o 
   1   5   4       91.26       92.82      2.15 o 
   2   5   4      320.35      325.18      5.76 o 
   3   5   4      168.82      165.63      2.52 o 
   4   5   4        4.93        6.46      1.29 o 
   5   5   4        0.00        1.40      1.23 o 
   6   5   4       65.40       68.21      1.64 o 
   7   5   4       22.18       25.21      1.35 o 
   8   5   4       42.21       48.37      1.94 o 
   9   5   4        1.09        2.87      1.15 o 
  10   5   4        6.40        6.47      1.03 o 
 -10   6   4        0.01        1.78      1.29 o 
  -9   6   4        3.23        1.88      1.52 o 
  -8   6   4        4.16        5.56      1.37 o 
  -7   6   4       18.43       19.13      1.54 o 
  -6   6   4       36.79       34.50      2.23 o 
  -5   6   4       19.83       21.50      1.36 o 
  -4   6   4       74.44       71.06      2.81 o 
  -3   6   4       34.04       31.98      1.47 o 
  -2   6   4       21.27       21.66      1.50 o 
  -1   6   4       18.09       17.44      1.48 o 
   0   6   4        0.86        1.03      1.40 o 
   1   6   4       23.53       26.77      1.90 o 
   2   6   4       46.45       45.20      1.68 o 
   3   6   4       79.40       78.42      2.97 o 
   4   6   4       14.60       14.43      1.53 o 
   5   6   4        0.14        0.60      1.13 o 
   6   6   4       51.81       51.45      2.55 o 
   7   6   4        5.39        5.26      3.81 o 
 -19   1   5        3.43        5.12      1.26 o 
 -18   1   5       11.51       12.64      1.17 o 
 -17   1   5       20.16       17.11      1.39 o 
 -16   1   5       46.94       47.71      3.33 o 
 -15   1   5      127.26      127.19      5.92 o 
 -14   1   5       81.38       84.54      1.66 o 
 -13   1   5      364.64      363.80     17.01 o 
 -12   1   5       22.97       33.31      1.97 o 
 -11   1   5       17.22       19.87      1.76 o 
 -10   1   5       95.99       95.93      3.35 o 
  -9   1   5      101.12      101.43      2.40 o 
  -8   1   5       24.68       20.16      1.78 o 
  -7   1   5      583.86      607.59     25.45 o 
  -6   1   5     2078.90     2118.84    101.05 o 
  -5   1   5      140.65      163.46      6.57 o 
  -4   1   5        6.17       10.22      1.38 o 
  -3   1   5       40.21       90.38      3.55 o 
  -2   1   5     2950.77     2943.14     89.39 o 
  -1   1   5       35.30       38.66      1.42 o 
   0   1   5      976.27      927.80     22.35 o 
   1   1   5      924.65      966.39     48.05 o 
   2   1   5      438.16      502.72     21.60 o 
   3   1   5        5.02        6.68      0.95 o 
   4   1   5      150.62      157.38      7.46 o 
   5   1   5      165.92      182.45      6.99 o 
   6   1   5      103.49      102.92      1.84 o 
   7   1   5      411.58      410.99     15.45 o 
   8   1   5      107.71      108.48      4.60 o 
   9   1   5      270.83      268.96      7.25 o 
  10   1   5       45.24       42.38      1.82 o 
  11   1   5       24.21       23.36      1.28 o 
  12   1   5       26.96       25.11      1.22 o 
  13   1   5        0.49       -0.73      0.90 o 
  14   1   5        9.02        8.03      1.12 o 
 -19   2   5       23.71       24.51      2.26 o 
 -18   2   5      132.45      121.72      4.56 o 
 -17   2   5        2.16        7.55      1.21 o 
 -16   2   5        1.63        4.04      1.15 o 
 -15   2   5       77.92       78.45      2.76 o 
 -14   2   5      431.81      437.53     22.74 o 
 -13   2   5      377.31      385.04     18.19 o 
 -12   2   5        5.52        6.25      1.39 o 
 -11   2   5      329.32      319.77     13.25 o 
 -10   2   5        8.11       18.53      1.42 o 
  -9   2   5      346.58      326.54     18.92 o 
  -8   2   5        0.65        3.97      1.44 o 
  -7   2   5       61.61       67.28      3.84 o 
  -6   2   5      134.00      149.44      4.82 o 
  -5   2   5      203.32      299.84      7.94 o 
  -4   2   5     3994.74     4247.08    138.87 o 
  -3   2   5      565.77      575.74     21.15 o 
  -2   2   5      260.91      265.37      7.96 o 
  -1   2   5     1338.86     1458.45     63.98 o 
   0   2   5     3909.89     4158.09    104.04 o 
   1   2   5      131.24      164.86      4.07 o 
   2   2   5       56.15       59.79      1.73 o 
   3   2   5       68.58       76.87      3.08 o 
   4   2   5       32.77       42.16      1.26 o 
   5   2   5      473.74      459.83     13.87 o 
   6   2   5        0.67        7.38      1.01 o 
   7   2   5      104.23       98.08      2.68 o 
   8   2   5      393.58      347.19     18.73 o 
   9   2   5      269.07      265.49      4.59 o 
  10   2   5      165.76      160.19      4.95 o 
  11   2   5       79.64       75.80      4.27 o 
  12   2   5      129.62      124.25      5.14 o 
  13   2   5       10.42       12.54      0.97 o 
  14   2   5       22.20       16.01      2.79 o 
 -17   3   5       48.03       52.86      3.14 o 
 -16   3   5       28.43       26.42      1.24 o 
 -15   3   5      169.30      167.93      7.49 o 
 -14   3   5      263.67      259.66     13.31 o 
 -13   3   5      116.50      119.60      5.01 o 
 -12   3   5       45.98       43.88      1.81 o 
 -11   3   5        0.19        5.01      1.28 o 
 -10   3   5       81.75       78.17      3.56 o 
  -9   3   5     1037.55      993.51     22.74 o 
  -8   3   5      636.60      637.90      9.33 o 
  -7   3   5        1.29        1.30      1.32 o 
  -6   3   5      128.19      127.46      2.97 o 
  -5   3   5      235.17      231.08      2.80 o 
  -4   3   5      277.71      277.95      4.79 o 
  -3   3   5        0.85        6.52      1.41 o 
  -2   3   5       60.06       72.08      2.96 o 
  -1   3   5        1.73        6.64      1.48 o 
   0   3   5      307.45      292.66      7.10 o 
   1   3   5       28.03       41.51      1.33 o 
   2   3   5       28.22       25.03      1.20 o 
   3   3   5      302.25      321.59     10.87 o 
   4   3   5      178.45      193.46      5.46 o 
   5   3   5       48.07       49.34      1.35 o 
   6   3   5      176.64      189.32      4.74 o 
   7   3   5       34.70       36.10      1.27 o 
   8   3   5       43.64       41.28      1.90 o 
   9   3   5      154.04      151.83      3.80 o 
  10   3   5       42.13       40.83      1.68 o 
  11   3   5        9.22       10.25      1.17 o 
  12   3   5        0.87        2.49      1.01 o 
  13   3   5       19.40       20.63      2.52 o 
 -16   4   5       37.28       33.73      2.02 o 
 -15   4   5       34.20       34.97      1.28 o 
 -14   4   5       30.26       30.03      1.29 o 
 -13   4   5       41.59       41.69      1.44 o 
 -12   4   5       43.73       47.19      1.64 o 
 -11   4   5       20.54       20.68      1.15 o 
 -10   4   5        6.35       10.02      1.32 o 
  -9   4   5      644.34      649.69      8.02 o 
  -8   4   5      181.72      173.69      4.03 o 
  -7   4   5       44.27       57.38      1.56 o 
  -6   4   5      495.89      464.27      7.08 o 
  -5   4   5      167.51      162.62      3.27 o 
  -4   4   5       83.18       95.53      1.85 o 
  -3   4   5      530.65      493.63      9.77 o 
  -2   4   5        2.57       12.38      1.47 o 
  -1   4   5      883.33      867.35     26.72 o 
   0   4   5       21.22       25.10      1.39 o 
   1   4   5      369.54      381.46      9.39 o 
   2   4   5      806.48      761.16     15.41 o 
   3   4   5       14.49       21.10      1.30 o 
   4   4   5      108.20      125.59      3.28 o 
   5   4   5      155.76      162.58      5.67 o 
   6   4   5        1.01        1.05      1.16 o 
   7   4   5        4.41        5.31      1.06 o 
   8   4   5       59.48       64.29      1.92 o 
   9   4   5        4.31        5.36      1.07 o 
  10   4   5        0.01        2.86      1.09 o 
  11   4   5       30.65       31.67      1.27 o 
 -14   5   5       10.33       13.37      1.43 o 
 -13   5   5       23.87       24.35      1.69 o 
 -12   5   5        0.00       -0.55      1.29 o 
 -11   5   5        1.85        0.12      1.36 o 
 -10   5   5      131.75      124.20      4.84 o 
  -9   5   5        3.60        4.03      1.30 o 
  -8   5   5        0.09        1.29      1.05 o 
  -7   5   5       56.21       50.38      1.64 o 
  -6   5   5       10.59        9.44      1.35 o 
  -5   5   5      102.06       96.21      2.50 o 
  -4   5   5       49.21       45.12      1.39 o 
  -3   5   5       24.80       32.12      1.31 o 
  -2   5   5      550.23      563.76     13.87 o 
  -1   5   5        3.22        4.13      1.27 o 
   0   5   5       61.91       67.76      2.34 o 
   1   5   5        5.03        7.29      1.32 o 
   2   5   5      163.73      155.11      1.83 o 
   3   5   5        0.39        1.44      1.20 o 
   4   5   5        0.69        1.06      1.09 o 
   5   5   5       51.56       52.07      1.86 o 
   6   5   5        2.31        4.52      1.20 o 
   7   5   5        0.20        0.80      1.10 o 
   8   5   5       20.08       21.77      1.25 o 
   9   5   5      113.02      100.56      2.21 o 
 -10   6   5       12.73       13.09      1.49 o 
  -9   6   5       11.33       14.03      1.60 o 
  -8   6   5       91.01       93.81      3.19 o 
  -7   6   5        0.03        1.44      1.60 o 
  -6   6   5        0.51        4.10      1.41 o 
  -5   6   5       61.86       63.99      1.73 o 
  -4   6   5        3.53        5.80      1.38 o 
  -3   6   5       19.07       21.39      1.61 o 
  -2   6   5        2.06        2.88      1.21 o 
  -1   6   5       40.97       43.54      1.83 o 
   0   6   5        5.69        6.57      1.26 o 
   1   6   5      125.76      132.51      3.21 o 
   2   6   5        0.98        2.71      1.35 o 
   3   6   5      125.37      136.04      3.63 o 
   4   6   5       91.69       92.12      2.10 o 
   5   6   5        1.75        1.97      1.31 o 
 -19   0   6      622.56      584.01     24.62 o 
 -18   0   6        7.52        7.17      1.90 o 
 -17   0   6      195.10      182.27      8.35 o 
 -16   0   6        4.13        6.15      2.64 o 
 -15   0   6       26.85       28.22      2.16 o 
 -14   0   6        4.79        3.53      2.57 o 
 -13   0   6        0.00        1.12      1.86 o 
 -12   0   6        3.48        3.76      1.63 o 
 -11   0   6      201.88      246.50     29.32 o 
 -10   0   6        6.80       10.76      1.98 o 
  -9   0   6       10.17        5.17      1.91 o 
  -8   0   6        5.68        6.19      2.61 o 
  -7   0   6       40.11       35.07      2.08 o 
  -6   0   6       14.44       17.99      1.77 o 
  -5   0   6       28.18       34.55      1.97 o 
  -4   0   6       12.19        8.56      1.53 o 
  -3   0   6       21.04       21.72      1.43 o 
  -2   0   6       15.66       12.65      1.35 o 
  -1   0   6       27.14       21.78      1.52 o 
   0   0   6        0.69        1.22      1.16 o 
   1   0   6      299.08      276.30      6.09 o 
   2   0   6        3.61        3.97      1.38 o 
   3   0   6       53.71       44.49      2.17 o 
   4   0   6        9.17       10.72      1.55 o 
   5   0   6      308.06      307.51     15.75 o 
   6   0   6       11.16       11.09      1.47 o 
   7   0   6        0.30       -0.74      1.18 o 
   8   0   6       13.46       14.18      1.26 o 
   9   0   6       22.31       23.34      1.61 o 
  10   0   6       12.14       14.31      1.40 o 
  11   0   6      145.51      160.48     12.28 o 
  12   0   6        7.64        8.42      1.52 o 
  13   0   6      625.46      632.46     71.78 o 
 -19   1   6       27.73       28.90      1.95 o 
 -18   1   6        4.41        5.91      1.41 o 
 -17   1   6       17.21       19.67      1.36 o 
 -16   1   6        1.55        3.44      1.15 o 
 -15   1   6       41.24       46.44      3.96 o 
 -14   1   6       11.34       13.04      1.25 o 
 -13   1   6       41.49       43.66      2.57 o 
 -12   1   6       10.27       10.62      1.50 o 
 -11   1   6        0.00        1.38      1.64 o 
 -10   1   6        0.70        0.57      1.56 o 
  -9   1   6       99.06      102.03      4.48 o 
  -8   1   6        0.00        1.53      1.46 o 
  -7   1   6       89.84       91.01      4.50 o 
  -6   1   6      275.77      321.16     17.39 o 
  -5   1   6     1029.28     1100.42     44.09 o 
  -4   1   6       11.67       14.70      1.18 o 
  -3   1   6      740.15      780.55     29.23 o 
  -2   1   6       92.61      100.42      2.86 o 
  -1   1   6      420.21      467.46     17.75 o 
   0   1   6        0.00        5.99      1.06 o 
   1   1   6       58.98       54.99      1.27 o 
   2   1   6       10.28        9.99      1.10 o 
   3   1   6       51.74       51.85      1.73 o 
   4   1   6        4.93        5.74      1.03 o 
   5   1   6        1.44        4.41      1.04 o 
   6   1   6        1.82        2.73      1.01 o 
   7   1   6       24.28       25.70      1.06 o 
   8   1   6       40.67       43.28      1.39 o 
   9   1   6       93.37       90.08      3.43 o 
  10   1   6        0.46       -0.13      1.02 o 
  11   1   6       10.62       12.79      0.97 o 
  12   1   6        1.17        1.91      1.01 o 
  13   1   6        0.14        2.85      1.09 o 
 -19   2   6        6.34        7.45      1.18 o 
 -18   2   6       12.85       14.98      1.34 o 
 -17   2   6      452.77      426.60     21.27 o 
 -16   2   6        0.26        2.82      1.23 o 
 -15   2   6      189.37      187.02      8.78 o 
 -14   2   6        6.29        9.66      1.54 o 
 -13   2   6      141.89      140.79      8.00 o 
 -12   2   6       54.74       53.91      3.56 o 
 -11   2   6        0.01       -0.04      1.32 o 
 -10   2   6       14.79       17.00      1.26 o 
  -9   2   6       69.13       75.10      4.52 o 
  -8   2   6        2.25        2.69      1.35 o 
  -7   2   6       63.74       69.01      2.75 o 
  -6   2   6       33.26       52.67      2.09 o 
  -5   2   6      298.79      337.34      6.06 o 
  -4   2   6      107.36      112.51      2.18 o 
  -3   2   6       28.78       30.65      1.34 o 
  -2   2   6      340.49      353.06      9.74 o 
  -1   2   6      336.59      376.72      8.76 o 
   0   2   6       35.49       32.12      1.16 o 
   1   2   6        0.31        1.91      1.04 o 
   2   2   6       14.80       21.93      1.30 o 
   3   2   6       35.16       41.04      1.32 o 
   4   2   6        2.46        4.63      0.96 o 
   5   2   6       18.28       16.31      1.06 o 
   6   2   6       17.70       20.51      1.13 o 
   7   2   6       72.94       75.02      2.24 o 
   8   2   6      184.91      184.84      4.54 o 
   9   2   6       87.47       84.52      2.67 o 
  10   2   6       69.05       61.35      1.26 o 
  11   2   6      411.20      392.29     13.38 o 
  12   2   6       98.57      101.97      3.27 o 
  13   2   6       12.99       14.21      1.16 o 
 -18   3   6       31.35       25.38      1.93 o 
 -17   3   6      603.30      575.19     26.01 o 
 -16   3   6       23.25       30.88      1.88 o 
 -15   3   6       15.78       17.42      1.26 o 
 -14   3   6       10.27       10.56      1.30 o 
 -13   3   6      136.97      136.01      5.79 o 
 -12   3   6       33.48       35.40      1.87 o 
 -11   3   6      529.68      549.22     31.34 o 
 -10   3   6       18.35       21.34      1.37 o 
  -9   3   6       11.05       13.95      1.55 o 
  -8   3   6      632.57      608.00     17.93 o 
  -7   3   6     1208.12     1144.29     30.72 o 
  -6   3   6       35.37       35.52      1.33 o 
  -5   3   6      743.23      719.51     18.96 o 
  -4   3   6       15.49       15.96      1.24 o 
  -3   3   6      101.28      114.05      3.29 o 
  -2   3   6        0.10        1.55      1.38 o 
  -1   3   6      361.71      369.14      7.48 o 
   0   3   6      143.54      157.52      5.67 o 
   1   3   6     1229.01     1267.58     32.16 o 
   2   3   6        8.36       38.00      7.35 o 
   3   3   6        6.17        7.18      1.14 o 
   4   3   6       21.33       22.09      1.21 o 
   5   3   6      541.20      554.72     12.47 o 
   6   3   6       37.42       40.60      1.19 o 
   7   3   6       18.15       21.48      1.16 o 
   8   3   6        2.35        2.89      1.06 o 
   9   3   6       15.75       19.09      1.19 o 
  10   3   6       99.17      100.76      4.59 o 
  11   3   6      230.85      220.47      6.10 o 
  12   3   6       34.05       34.98      2.09 o 
 -16   4   6        1.11        1.61      1.17 o 
 -15   4   6        2.07        2.60      1.21 o 
 -14   4   6        7.18        9.18      1.32 o 
 -13   4   6      232.59      248.02      8.91 o 
 -12   4   6        0.33        2.26      1.35 o 
 -11   4   6       12.94       14.12      1.29 o 
 -10   4   6       54.75       52.69      1.56 o 
  -9   4   6      508.71      488.10     13.10 o 
  -8   4   6      458.55      418.03     10.99 o 
  -7   4   6      111.37      113.01      3.45 o 
  -6   4   6       44.43       41.05      1.47 o 
  -5   4   6     1038.58     1015.93     22.99 o 
  -4   4   6      451.42      432.06      8.07 o 
  -3   4   6       43.07       41.75      1.51 o 
  -2   4   6       82.43       90.70      1.72 o 
  -1   4   6     1313.79     1394.14     43.11 o 
   0   4   6        0.23        3.32      1.33 o 
   1   4   6      589.66      592.30     22.10 o 
   2   4   6      144.57      155.81      5.08 o 
   3   4   6      758.13      793.28     25.03 o 
   4   4   6       36.20       36.10      1.37 o 
   5   4   6      104.49      100.59      1.50 o 
   6   4   6        9.83       11.09      1.12 o 
   7   4   6      241.50      245.01      7.18 o 
   8   4   6       16.75       15.54      1.15 o 
   9   4   6       15.89       16.60      1.16 o 
  10   4   6        1.73        2.58      1.04 o 
 -14   5   6       52.31       59.61      4.11 o 
 -13   5   6       53.66       52.96      3.42 o 
 -12   5   6       11.43       13.39      1.33 o 
 -11   5   6      103.63      104.78      6.03 o 
 -10   5   6       67.15       67.63      3.99 o 
  -9   5   6       25.40       22.91      1.60 o 
  -8   5   6        9.53        9.42      1.37 o 
  -7   5   6        0.71        2.09      1.18 o 
  -6   5   6       88.48       86.44      2.36 o 
  -5   5   6      124.01      122.89      3.98 o 
  -4   5   6       69.44       67.41      1.54 o 
  -3   5   6      416.37      432.92     11.40 o 
  -2   5   6      171.94      186.62      3.91 o 
  -1   5   6      511.06      548.36     12.98 o 
   0   5   6       12.69       13.56      1.21 o 
   1   5   6        8.37        7.90      1.20 o 
   2   5   6        0.03        0.51      1.19 o 
   3   5   6        0.54        2.32      1.10 o 
   4   5   6        0.19        1.88      1.08 o 
   5   5   6       55.41       56.10      2.27 o 
   6   5   6        9.12        8.42      1.22 o 
   7   5   6       25.37       22.34      1.21 o 
   8   5   6       74.57       72.77      3.15 o 
 -10   6   6       88.22       92.76      6.09 o 
  -9   6   6       16.99       17.36      1.57 o 
  -8   6   6       19.80       20.52      1.64 o 
  -7   6   6       39.48       43.87      3.66 o 
  -6   6   6       49.54       56.31      1.77 o 
  -5   6   6        2.12        1.97      1.32 o 
  -4   6   6        6.67        6.93      1.44 o 
  -3   6   6        3.07        4.28      1.26 o 
  -2   6   6        4.72        6.28      1.40 o 
  -1   6   6        7.87        5.98      1.13 o 
   0   6   6        2.59        4.64      1.18 o 
   1   6   6       39.15       39.46      1.36 o 
   2   6   6       10.43       12.21      1.42 o 
   3   6   6       34.19       37.29      1.47 o 
   4   6   6       22.28       25.42      1.49 o 
 -19   1   7       40.00       36.49      2.30 o 
 -18   1   7       47.76       49.38      1.80 o 
 -17   1   7       62.72       56.40      3.08 o 
 -16   1   7        6.35        8.10      1.41 o 
 -15   1   7      124.47      125.64      6.58 o 
 -14   1   7        8.13       11.53      1.34 o 
 -13   1   7      108.25      111.34      3.96 o 
 -12   1   7        3.95        5.97      1.46 o 
 -11   1   7       97.75      101.27      4.91 o 
 -10   1   7      149.11      171.37      8.74 o 
  -9   1   7       61.55       61.47      2.69 o 
  -8   1   7       70.08       87.25      5.96 o 
  -7   1   7      228.03      268.58     11.91 o 
  -6   1   7     1007.26     1083.34     40.44 o 
  -5   1   7      213.74      250.06     11.44 o 
  -4   1   7      933.61     1024.74     24.45 o 
  -3   1   7       42.09       50.11      1.98 o 
  -2   1   7      134.36      153.28      3.33 o 
  -1   1   7      239.84      257.05     12.35 o 
   0   1   7      975.73      978.82     47.77 o 
   1   1   7      247.79      239.68      8.52 o 
   2   1   7       30.62       35.24      2.80 o 
   3   1   7      192.64      204.10      9.19 o 
   4   1   7        6.26        9.62      1.14 o 
   5   1   7       43.36       47.93      2.68 o 
   6   1   7        1.92        4.89      1.07 o 
   7   1   7      169.40      173.45      4.84 o 
   8   1   7       61.29       60.74      2.05 o 
   9   1   7      213.92      209.74      6.50 o 
  10   1   7       11.60        9.90      0.99 o 
  11   1   7       65.30       66.03      2.82 o 
  12   1   7        0.59        1.67      1.04 o 
 -19   2   7       15.71       14.06      1.61 o 
 -18   2   7      163.19      145.75     14.25 o 
 -17   2   7        2.23        1.18      0.98 o 
 -16   2   7      199.04      192.59     13.88 o 
 -15   2   7      317.79      335.15     15.71 o 
 -14   2   7      231.56      223.55     12.47 o 
 -13   2   7      118.29      121.27      7.32 o 
 -12   2   7      114.41      116.47      7.65 o 
 -11   2   7      412.37      402.10     16.73 o 
 -10   2   7       25.04       26.21      1.74 o 
  -9   2   7        3.21        5.41      1.34 o 
  -8   2   7       61.11       72.57      4.05 o 
  -7   2   7        5.34        8.93      1.42 o 
  -6   2   7      874.29      909.85     15.31 o 
  -5   2   7     1203.84     1295.97     20.15 o 
  -4   2   7      594.36      669.01     21.65 o 
  -3   2   7     1632.46     1549.72     41.37 o 
  -2   2   7     1683.56     1705.48     35.65 o 
  -1   2   7      262.68      281.00      6.67 o 
   0   2   7      110.08      115.76      2.88 o 
   1   2   7       57.12       52.55      1.52 o 
   2   2   7       71.34       74.71      1.33 o 
   3   2   7       28.75       22.96      1.19 o 
   4   2   7       29.24       35.02      1.75 o 
   5   2   7      149.05      158.39      4.52 o 
   6   2   7       71.58       77.49      2.52 o 
   7   2   7       62.28       66.53      2.04 o 
   8   2   7      261.00      269.67      5.39 o 
   9   2   7      175.14      193.34      3.82 o 
  10   2   7        4.27        6.78      1.08 o 
  11   2   7       56.00       52.20      1.31 o 
  12   2   7      128.96      111.02      3.01 o 
 -17   3   7        5.42        6.32      1.31 o 
 -16   3   7      133.77      128.92      6.05 o 
 -15   3   7      236.79      234.83     11.94 o 
 -14   3   7       14.94       20.11      1.45 o 
 -13   3   7       17.71       18.50      1.36 o 
 -12   3   7      141.90      146.45      7.74 o 
 -11   3   7      103.18      105.15      5.56 o 
 -10   3   7      138.29      144.32      7.74 o 
  -9   3   7      259.53      278.30     12.78 o 
  -8   3   7      127.46      122.23      4.34 o 
  -7   3   7       95.85       83.93      3.03 o 
  -6   3   7      481.77      486.67     13.57 o 
  -5   3   7       28.12       34.49      1.46 o 
  -4   3   7        0.58        2.05      1.23 o 
  -3   3   7        3.29        3.14      1.15 o 
  -2   3   7       10.49       11.32      1.36 o 
  -1   3   7       36.71       50.25      2.82 o 
   0   3   7       36.45       40.40      1.39 o 
   1   3   7        6.65        8.12      1.06 o 
   2   3   7      463.19      474.29     14.68 o 
   3   3   7      339.72      351.60      8.61 o 
   4   3   7       10.10       12.11      1.10 o 
   5   3   7        6.66        9.51      1.07 o 
   6   3   7       31.86       32.26      1.19 o 
   7   3   7      114.12      114.32      2.57 o 
   8   3   7       33.67       40.44      1.32 o 
   9   3   7      150.12      161.67      5.73 o 
  10   3   7       28.71       29.43      1.32 o 
 -16   4   7        3.53        5.49      1.33 o 
 -15   4   7       20.71       20.73      1.47 o 
 -14   4   7       26.43       27.11      1.93 o 
 -13   4   7        0.92        1.04      1.19 o 
 -12   4   7        1.50        2.11      1.17 o 
 -11   4   7      121.82      123.10      6.02 o 
 -10   4   7        9.13       17.77      1.33 o 
  -9   4   7        1.93        6.45      1.31 o 
  -8   4   7      225.44      222.16      8.56 o 
  -7   4   7      754.56      763.12     13.85 o 
  -6   4   7       46.81       47.09      1.44 o 
  -5   4   7      815.25      841.07     19.07 o 
  -4   4   7        0.03        7.19      1.46 o 
  -3   4   7      372.52      369.56     10.85 o 
  -2   4   7      336.01      380.57     11.35 o 
  -1   4   7        0.25        1.80      1.25 o 
   0   4   7      259.01      285.73      9.98 o 
   1   4   7       41.78       43.98      1.71 o 
   2   4   7      183.30      188.10      4.80 o 
   3   4   7      359.74      355.68     11.58 o 
   4   4   7       82.27       81.83      1.87 o 
   5   4   7       18.51       16.77      1.25 o 
   6   4   7        1.79        2.80      1.20 o 
   7   4   7      108.14      104.73      3.02 o 
   8   4   7        1.23        2.76      1.18 o 
   9   4   7       28.15       30.76      1.40 o 
 -13   5   7       10.62       14.25      1.46 o 
 -12   5   7        0.99        0.44      1.23 o 
 -11   5   7       32.77       34.41      2.39 o 
 -10   5   7        3.87        6.51      1.32 o 
  -9   5   7        2.19        5.14      1.41 o 
  -8   5   7       37.71       35.38      1.94 o 
  -7   5   7       77.55       78.61      2.24 o 
  -6   5   7       46.59       46.10      1.59 o 
  -5   5   7        0.89        2.42      1.22 o 
  -4   5   7      363.06      344.56     11.01 o 
  -3   5   7       54.91       61.78      2.50 o 
  -2   5   7       44.13       49.94      1.54 o 
  -1   5   7       40.44       38.49      1.39 o 
   0   5   7       84.14       89.60      1.81 o 
   1   5   7       35.94       37.65      1.34 o 
   2   5   7        6.85        8.60      1.22 o 
   3   5   7       40.29       43.58      1.74 o 
   4   5   7       48.20       47.58      1.41 o 
   5   5   7       19.23       15.32      1.20 o 
   6   5   7        4.50        6.00      1.24 o 
  -9   6   7       93.89       93.25      7.14 o 
  -8   6   7        2.59        3.26      1.47 o 
  -7   6   7       92.79       97.51      4.68 o 
  -6   6   7        7.28        9.51      1.48 o 
  -5   6   7       82.96       73.14      1.65 o 
  -4   6   7        1.55        2.99      1.42 o 
  -3   6   7       40.65       41.45      1.58 o 
  -2   6   7        3.75        6.62      1.21 o 
  -1   6   7       41.84       45.75      1.42 o 
   0   6   7       31.34       30.28      1.33 o 
   1   6   7        9.36       10.21      1.33 o 
   2   6   7       26.86       28.13      1.39 o 
 -19   0   8       20.37       18.06      2.22 o 
 -18   0   8        0.03        1.46      2.97 o 
 -17   0   8      340.13      331.65     25.65 o 
 -16   0   8      295.21      275.66     38.62 o 
 -15   0   8      140.40      139.01      5.36 o 
 -14   0   8      328.02      348.88     32.26 o 
 -13   0   8       66.46       61.99      2.72 o 
 -12   0   8        0.71        2.37      1.88 o 
 -11   0   8      168.17      166.58      6.60 o 
 -10   0   8      782.69      834.95     89.33 o 
  -9   0   8      292.16      313.69      7.94 o 
  -8   0   8       36.33       36.43      1.77 o 
  -7   0   8        9.58       11.05      1.53 o 
  -6   0   8      185.46      169.29      8.68 o 
  -5   0   8       15.03       11.29      1.62 o 
  -4   0   8      705.51      671.70     26.30 o 
  -3   0   8       27.00       24.69      1.41 o 
  -2   0   8        6.60        5.62      1.40 o 
  -1   0   8        8.12        9.20      1.40 o 
   0   0   8       44.95       42.08      2.40 o 
   1   0   8       10.44       22.49      1.36 o 
   2   0   8      314.54      329.22     20.54 o 
   3   0   8      195.58      211.22     13.11 o 
   4   0   8       40.56       41.83      1.51 o 
   5   0   8        3.23        3.15      1.27 o 
   6   0   8      179.86      190.98      7.57 o 
   7   0   8       65.59       69.05      5.31 o 
   8   0   8      143.00      143.94     14.25 o 
   9   0   8      364.21      389.41     44.33 o 
  10   0   8       19.78       22.26      3.62 o 
  11   0   8        0.46        0.93      1.80 o 
 -19   1   8       20.12       18.98      1.23 o 
 -18   1   8       18.66       20.82      1.35 o 
 -17   1   8        8.54       14.14      1.25 o 
 -16   1   8       57.97       52.82      2.41 o 
 -15   1   8       37.66       31.03      2.70 o 
 -14   1   8       19.68       24.18      1.89 o 
 -13   1   8      156.26      164.99      7.72 o 
 -12   1   8      135.03      128.90      4.78 o 
 -11   1   8       78.59       83.80      4.92 o 
 -10   1   8       10.29       12.75      1.55 o 
  -9   1   8      848.15      826.00     35.42 o 
  -8   1   8      128.15      141.26      7.22 o 
  -7   1   8      175.71      197.23     10.68 o 
  -6   1   8        5.63        6.56      1.10 o 
  -5   1   8       56.35       67.07      2.64 o 
  -4   1   8       34.72       38.29      1.22 o 
  -3   1   8        1.44        1.57      0.91 o 
  -2   1   8       11.45       11.55      1.00 o 
  -1   1   8       50.86       58.98      3.13 o 
   0   1   8       38.42       43.41      2.13 o 
   1   1   8      637.05      664.11     28.67 o 
   2   1   8       20.33       23.27      1.54 o 
   3   1   8       19.16       25.23      2.00 o 
   4   1   8      106.25       97.24      4.75 o 
   5   1   8      270.72      281.65     15.21 o 
   6   1   8       31.56       36.77      2.33 o 
   7   1   8        4.00        2.96      0.92 o 
   8   1   8       87.23       80.81      2.31 o 
   9   1   8        1.57        1.83      0.89 o 
  10   1   8        6.52        8.11      1.10 o 
  11   1   8       39.89       33.93      1.65 o 
 -18   2   8       14.69       18.73      1.28 o 
 -17   2   8       23.05       22.81      2.00 o 
 -16   2   8       34.20       35.75      2.84 o 
 -15   2   8        0.63        9.07      1.50 o 
 -14   2   8      427.84      403.29     20.31 o 
 -13   2   8      458.98      438.71     23.30 o 
 -12   2   8        1.99        4.39      1.34 o 
 -11   2   8       93.09      102.88      5.83 o 
 -10   2   8      149.56      156.81      6.97 o 
  -9   2   8       40.25       39.70      3.24 o 
  -8   2   8      109.24      123.38      4.93 o 
  -7   2   8        3.60        3.72      1.40 o 
  -6   2   8        1.72        6.08      1.16 o 
  -5   2   8        0.03        3.18      1.17 o 
  -4   2   8       95.44      102.44      2.06 o 
  -3   2   8       99.35      107.30      3.14 o 
  -2   2   8       98.40      115.37      3.26 o 
  -1   2   8        2.90        3.35      1.09 o 
   0   2   8       57.69       57.04      2.31 o 
   1   2   8      100.24      106.13      2.25 o 
   2   2   8      139.30      139.95      3.59 o 
   3   2   8       16.05       17.91      1.13 o 
   4   2   8       87.24       82.58      2.81 o 
   5   2   8      216.24      210.27      7.11 o 
   6   2   8      257.71      236.11      6.70 o 
   7   2   8      295.80      276.56      6.27 o 
   8   2   8      214.67      210.82      5.14 o 
   9   2   8       67.90       67.94      1.47 o 
  10   2   8       17.05       19.07      1.21 o 
 -17   3   8       12.13        9.41      1.40 o 
 -16   3   8       12.31       12.22      1.61 o 
 -15   3   8      175.86      163.70      5.29 o 
 -14   3   8       17.11       19.29      1.86 o 
 -13   3   8      230.41      229.27      8.88 o 
 -12   3   8       28.34       35.15      1.97 o 
 -11   3   8      269.78      275.59      9.39 o 
 -10   3   8      723.68      743.65     22.72 o 
  -9   3   8      177.73      194.42      6.43 o 
  -8   3   8      367.15      380.84      8.47 o 
  -7   3   8       68.36       62.64      1.44 o 
  -6   3   8      203.00      195.46      3.78 o 
  -5   3   8      223.39      222.15      5.92 o 
  -4   3   8       59.52       59.16      1.86 o 
  -3   3   8      145.66      171.89      4.41 o 
  -2   3   8       25.52       29.27      1.29 o 
  -1   3   8      322.09      345.22     15.02 o 
   0   3   8        0.84        8.91      1.16 o 
   1   3   8       30.18       35.09      1.31 o 
   2   3   8      114.76      126.64      4.10 o 
   3   3   8        4.69        9.86      1.07 o 
   4   3   8      317.27      321.22      8.48 o 
   5   3   8       55.24       61.77      2.11 o 
   6   3   8        1.55        2.26      1.03 o 
   7   3   8      201.62      206.94      4.69 o 
   8   3   8       28.70       23.89      1.26 o 
   9   3   8       61.94       67.15      1.99 o 
 -16   4   8       16.53       22.07      2.07 o 
 -15   4   8        0.02        0.88      1.29 o 
 -14   4   8        0.14        2.93      1.32 o 
 -13   4   8        1.63        4.02      1.26 o 
 -12   4   8      106.38      109.48      6.54 o 
 -11   4   8      197.70      196.23     11.64 o 
 -10   4   8       41.13       41.70      2.25 o 
  -9   4   8       62.56       61.71      3.17 o 
  -8   4   8      394.12      380.84     16.13 o 
  -7   4   8      350.14      318.62      8.34 o 
  -6   4   8        6.20        8.13      1.20 o 
  -5   4   8        5.78        9.58      1.29 o 
  -4   4   8      761.56      762.08     38.88 o 
  -3   4   8      185.81      194.00      5.24 o 
  -2   4   8        0.77        2.34      1.14 o 
  -1   4   8       11.02       15.02      1.11 o 
   0   4   8      109.82      108.47      3.36 o 
   1   4   8        4.55        3.33      1.14 o 
   2   4   8       52.60       55.22      1.61 o 
   3   4   8      151.91      150.70      3.53 o 
   4   4   8        0.09        2.56      1.11 o 
   5   4   8       93.71       96.94      1.80 o 
   6   4   8       65.84       60.87      1.48 o 
   7   4   8       23.35       25.08      1.27 o 
   8   4   8       46.58       57.44      3.29 o 
 -13   5   8        4.61        5.90      1.42 o 
 -12   5   8      115.29      103.58      7.14 o 
 -11   5   8        2.47        0.53      1.28 o 
 -10   5   8        0.23        2.16      1.42 o 
  -9   5   8       64.67       59.90      2.38 o 
  -8   5   8       21.83       23.17      1.44 o 
  -7   5   8      174.78      177.34      6.08 o 
  -6   5   8      425.20      436.04     11.99 o 
  -5   5   8      114.89      118.24      3.75 o 
  -4   5   8       77.21       79.24      2.46 o 
  -3   5   8       94.88       97.70      3.18 o 
  -2   5   8      334.97      361.82     10.69 o 
  -1   5   8       21.09       27.87      1.33 o 
   0   5   8       11.16       12.41      1.22 o 
   1   5   8       16.39       15.17      1.21 o 
   2   5   8        6.55        8.21      1.25 o 
   3   5   8        6.27        6.82      1.26 o 
   4   5   8       12.30       11.87      1.30 o 
   5   5   8        2.52        2.32      1.23 o 
  -8   6   8       92.92       86.45      4.83 o 
  -7   6   8       15.50       15.09      1.36 o 
  -6   6   8       35.94       34.99      1.58 o 
  -5   6   8       35.52       38.94      1.64 o 
  -4   6   8        1.89        1.61      1.22 o 
  -3   6   8       14.96       14.70      1.20 o 
  -2   6   8       36.71       36.11      1.41 o 
  -1   6   8        9.30       12.10      1.25 o 
   0   6   8       10.95       11.35      1.67 o 
 -19   1   9        2.60        2.21      1.28 o 
 -18   1   9       15.33       16.43      1.20 o 
 -17   1   9        6.25        5.01      1.06 o 
 -16   1   9        2.09        3.13      1.02 o 
 -15   1   9       17.50       15.01      1.05 o 
 -14   1   9       14.47        9.34      1.15 o 
 -13   1   9      314.76      295.30     17.20 o 
 -12   1   9      228.56      250.55     13.60 o 
 -11   1   9      986.29     1026.27     44.86 o 
 -10   1   9        7.35        8.79      1.38 o 
  -9   1   9        3.56        7.76      1.33 o 
  -8   1   9      326.92      334.79     11.08 o 
  -7   1   9      115.47      116.51      4.30 o 
  -6   1   9        0.76        3.08      1.12 o 
  -5   1   9        1.05        3.89      1.08 o 
  -4   1   9      160.39      140.19      7.04 o 
  -3   1   9        3.29        3.58      0.98 o 
  -2   1   9       29.19       28.93      1.58 o 
  -1   1   9      359.41      352.24     11.44 o 
   0   1   9      147.38      154.14      6.14 o 
   1   1   9       48.36       50.74      3.16 o 
   2   1   9       60.94       74.79      5.17 o 
   3   1   9     1511.20     1521.62     71.22 o 
   4   1   9      325.40      317.04     16.94 o 
   5   1   9      135.83      118.22      8.31 o 
   6   1   9       32.89       25.47      1.12 o 
   7   1   9       28.02       26.86      1.18 o 
   8   1   9        3.08        3.01      0.91 o 
   9   1   9        0.13        2.01      0.95 o 
  10   1   9        5.08        6.55      0.94 o 
 -18   2   9       38.28       41.74      3.11 o 
 -17   2   9       46.12       47.04      3.25 o 
 -16   2   9        4.46        8.52      1.13 o 
 -15   2   9      341.18      315.29     19.93 o 
 -14   2   9      124.31      133.30      7.83 o 
 -13   2   9       16.87       24.33      1.95 o 
 -12   2   9      445.10      460.15     22.02 o 
 -11   2   9      172.67      181.75      9.28 o 
 -10   2   9       72.95       82.49      4.46 o 
  -9   2   9      336.88      333.76     17.93 o 
  -8   2   9        3.92        6.43      1.24 o 
  -7   2   9       61.35       63.74      2.02 o 
  -6   2   9       28.52       28.18      1.29 o 
  -5   2   9        1.57        3.48      1.14 o 
  -4   2   9       46.94       50.13      1.35 o 
  -3   2   9        0.49        2.02      0.99 o 
  -2   2   9       86.17       92.13      3.78 o 
  -1   2   9       93.94      104.59      2.58 o 
   0   2   9      194.21      186.76      6.77 o 
   1   2   9      354.06      387.22      9.04 o 
   2   2   9       12.15       15.47      1.07 o 
   3   2   9       77.62       96.64      2.24 o 
   4   2   9       66.60       81.99      1.71 o 
   5   2   9        6.16       13.54      1.02 o 
   6   2   9      173.31      181.40      3.71 o 
   7   2   9       97.79      103.64      2.81 o 
   8   2   9        6.30        7.84      1.06 o 
   9   2   9       27.47       24.80      1.28 o 
 -17   3   9      112.38      113.83      6.00 o 
 -16   3   9       23.83       17.05      1.40 o 
 -15   3   9       24.11       21.31      1.60 o 
 -14   3   9       42.04       51.25      3.35 o 
 -13   3   9      361.74      356.36     15.39 o 
 -12   3   9        9.80       12.92      1.49 o 
 -11   3   9       53.77       56.61      1.91 o 
 -10   3   9      149.62      147.81      5.31 o 
  -9   3   9        5.85        7.58      1.53 o 
  -8   3   9       53.46       47.44      1.69 o 
  -7   3   9       88.48       91.56      1.89 o 
  -6   3   9        0.77        1.34      1.08 o 
  -5   3   9       10.07        7.86      1.07 o 
  -4   3   9       49.74       44.66      2.29 o 
  -3   3   9        3.08        1.87      1.05 o 
  -2   3   9       15.29       15.26      1.26 o 
  -1   3   9        0.03        0.50      1.14 o 
   0   3   9      162.54      152.34      5.42 o 
   1   3   9       30.50       37.88      1.74 o 
   2   3   9      143.51      130.04      2.90 o 
   3   3   9       18.49       16.40      1.20 o 
   4   3   9       35.83       43.56      1.27 o 
   5   3   9      417.10      403.55      7.81 o 
   6   3   9       75.99       86.25      2.41 o 
   7   3   9        5.34        5.28      1.14 o 
   8   3   9       11.08        9.71      1.27 o 
 -15   4   9       27.74       28.41      2.12 o 
 -14   4   9       10.35       15.77      1.68 o 
 -13   4   9      151.67      154.60      7.11 o 
 -12   4   9      135.98      128.38      7.84 o 
 -11   4   9       40.59       42.95      2.65 o 
 -10   4   9       95.17       84.73      3.78 o 
  -9   4   9        0.80        2.63      1.21 o 
  -8   4   9      133.50      124.77      2.51 o 
  -7   4   9       60.85       56.63      1.50 o 
  -6   4   9       28.75       33.64      1.36 o 
  -5   4   9        0.02        3.22      1.16 o 
  -4   4   9      146.13      139.03      5.95 o 
  -3   4   9       91.50       84.60      2.29 o 
  -2   4   9       12.12       18.69      1.15 o 
  -1   4   9      170.37      186.36      7.09 o 
   0   4   9       11.95       13.35      1.22 o 
   1   4   9        1.39        2.48      1.11 o 
   2   4   9      124.73      109.22      3.10 o 
   3   4   9        5.41        6.77      1.28 o 
   4   4   9       49.22       49.60      1.39 o 
   5   4   9        3.87        1.68      1.18 o 
   6   4   9       33.48       45.61      1.77 o 
 -12   5   9       10.43       13.12      1.43 o 
 -11   5   9        7.81        9.42      1.50 o 
 -10   5   9       72.47       69.12      2.63 o 
  -9   5   9       39.56       42.62      1.45 o 
  -8   5   9      170.76      160.31      3.97 o 
  -7   5   9        3.85       10.13      1.32 o 
  -6   5   9      172.61      161.72      6.37 o 
  -5   5   9        9.41       12.77      1.42 o 
  -4   5   9        7.59        7.54      1.35 o 
  -3   5   9       23.60       27.83      1.43 o 
  -2   5   9      269.90      288.15      7.30 o 
  -1   5   9       45.83       49.08      2.06 o 
   0   5   9        0.29        2.35      1.18 o 
   1   5   9       13.40       17.82      1.31 o 
   2   5   9        7.00        8.35      1.64 o 
   3   5   9        1.12        1.57      1.08 o 
 -19   0  10        2.88        3.42      1.36 o 
 -18   0  10        8.12        9.24      1.53 o 
 -17   0  10       45.57       43.73      1.77 o 
 -16   0  10       26.57       27.34      2.85 o 
 -15   0  10      784.12      803.32     57.29 o 
 -14   0  10       27.77       30.07      1.42 o 
 -13   0  10      414.73      425.92     22.62 o 
 -12   0  10       21.05       18.53      1.51 o 
 -11   0  10        4.02        4.36      1.56 o 
 -10   0  10      451.17      444.89     18.79 o 
  -9   0  10      553.10      533.41     32.58 o 
  -8   0  10      360.19      356.36     14.87 o 
  -7   0  10        6.03        8.80      1.55 o 
  -6   0  10      349.65      333.87     14.32 o 
  -5   0  10       21.59       24.62      2.15 o 
  -4   0  10      697.05      676.53     18.21 o 
  -3   0  10       84.81       83.32      2.75 o 
  -2   0  10      357.94      323.24     12.44 o 
  -1   0  10     1565.71     1428.15     61.79 o 
   0   0  10      983.33     1009.42     24.25 o 
   1   0  10       61.81       64.16      3.22 o 
   2   0  10       12.50       10.78      1.36 o 
   3   0  10        5.06       14.04      1.50 o 
   4   0  10       62.81       61.72      6.53 o 
   5   0  10      699.22      707.87     61.58 o 
   6   0  10        2.80        3.14      1.25 o 
   7   0  10        0.76        2.90      1.50 o 
   8   0  10       32.03       40.47      4.56 o 
   9   0  10       19.56       17.92      1.55 o 
 -18   1  10       53.40       47.50      1.99 o 
 -17   1  10        9.21        6.62      1.04 o 
 -16   1  10       26.97       24.62      1.28 o 
 -15   1  10       62.81       65.59      4.69 o 
 -14   1  10       33.05       30.34      1.94 o 
 -13   1  10      694.44      620.69     26.58 o 
 -12   1  10        3.11        2.09      1.12 o 
 -11   1  10       22.64       30.40      2.32 o 
 -10   1  10      409.97      408.41     19.07 o 
  -9   1  10      527.03      511.47     20.85 o 
  -8   1  10       72.82       75.07      2.51 o 
  -7   1  10       53.55       55.01      2.59 o 
  -6   1  10      245.81      246.24     10.09 o 
  -5   1  10       30.75       29.10      1.41 o 
  -4   1  10       13.76       16.72      1.15 o 
  -3   1  10      143.32      130.12      9.61 o 
  -2   1  10       68.95       78.24      4.75 o 
  -1   1  10       88.80       90.48      4.58 o 
   0   1  10      255.00      249.05      9.60 o 
   1   1  10      269.52      292.86     13.10 o 
   2   1  10       45.30       54.85      2.64 o 
   3   1  10      446.20      453.99     26.48 o 
   4   1  10       27.22       24.31      1.77 o 
   5   1  10       12.79       14.27      1.02 o 
   6   1  10       13.29       11.92      1.03 o 
   7   1  10       27.87       27.89      1.40 o 
   8   1  10       32.57       26.94      1.45 o 
   9   1  10       25.26       19.95      3.59 o 
 -18   2  10        0.79        2.51      1.12 o 
 -17   2  10      208.61      208.97     16.88 o 
 -16   2  10      133.88      128.93      9.59 o 
 -15   2  10       10.78       14.19      1.30 o 
 -14   2  10        5.90        9.59      1.39 o 
 -13   2  10        1.50        5.55      1.29 o 
 -12   2  10      181.81      167.42     10.35 o 
 -11   2  10      352.89      319.59     20.18 o 
 -10   2  10      150.04      145.51      9.04 o 
  -9   2  10       58.96       72.93      3.71 o 
  -8   2  10       28.10       31.34      1.47 o 
  -7   2  10        5.77        7.34      1.31 o 
  -6   2  10        0.03        2.59      1.06 o 
  -5   2  10       31.23       33.64      1.61 o 
  -4   2  10       47.82       53.03      1.66 o 
  -3   2  10       24.79       24.35      1.15 o 
  -2   2  10       32.18       38.12      1.96 o 
  -1   2  10       48.80       54.88      2.02 o 
   0   2  10       87.07       80.03      2.69 o 
   1   2  10      214.62      196.38      8.41 o 
   2   2  10      402.90      367.25      9.90 o 
   3   2  10       41.77       39.43      1.82 o 
   4   2  10        3.56        5.78      0.96 o 
   5   2  10        8.36        5.42      0.95 o 
   6   2  10       47.17       41.97      1.59 o 
   7   2  10      132.15      126.73      3.14 o 
   8   2  10       10.44       12.10      1.01 o 
 -16   3  10      138.07      139.00      7.02 o 
 -15   3  10       50.22       41.30      1.66 o 
 -14   3  10      154.94      167.02      6.79 o 
 -13   3  10      151.10      148.14      7.04 o 
 -12   3  10       20.15       23.56      1.87 o 
 -11   3  10        5.61        7.98      1.49 o 
 -10   3  10        3.97        5.69      1.46 o 
  -9   3  10      104.07      104.88      3.28 o 
  -8   3  10       47.42       47.91      1.38 o 
  -7   3  10       28.86       23.17      1.19 o 
  -6   3  10      173.19      151.48      5.07 o 
  -5   3  10      247.49      231.81      6.66 o 
  -4   3  10       19.96       21.43      1.12 o 
  -3   3  10       49.67       47.49      2.12 o 
  -2   3  10      186.37      160.19      5.59 o 
  -1   3  10      143.05      145.07      3.31 o 
   0   3  10       13.96       17.07      1.32 o 
   1   3  10       37.70       34.30      1.29 o 
   2   3  10       46.39       49.49      1.47 o 
   3   3  10       93.40       92.56      1.80 o 
   4   3  10       29.70       31.29      1.29 o 
   5   3  10        2.63        4.37      1.32 o 
   6   3  10       35.53       39.18      1.34 o 
   7   3  10       21.63       19.37      2.99 o 
 -14   4  10        2.17        1.13      1.53 o 
 -13   4  10        9.29       10.36      1.50 o 
 -12   4  10        0.07        1.31      1.55 o 
 -11   4  10       16.90       22.48      1.48 o 
 -10   4  10        5.13        7.82      1.29 o 
  -9   4  10       27.01       23.67      1.35 o 
  -8   4  10       78.95       68.57      1.48 o 
  -7   4  10        0.58        1.51      0.96 o 
  -6   4  10        0.43        2.37      1.07 o 
  -5   4  10       49.54       50.70      1.54 o 
  -4   4  10      103.58       87.20      3.73 o 
  -3   4  10       54.09       60.09      2.63 o 
  -2   4  10       54.50       51.80      2.02 o 
  -1   4  10       40.44       47.98      1.98 o 
   0   4  10      113.21      105.48      2.66 o 
   1   4  10       54.09       49.53      1.50 o 
   2   4  10        0.30        0.83      1.41 o 
   3   4  10       14.00       15.46      1.37 o 
   4   4  10        8.42       14.94      1.33 o 
 -11   5  10      103.75       91.45      3.61 o 
 -10   5  10       44.48       40.39      1.70 o 
  -9   5  10        4.80        8.72      1.40 o 
  -8   5  10       32.49       40.34      1.68 o 
  -7   5  10        5.30        3.70      1.23 o 
  -6   5  10        3.86        5.51      1.28 o 
  -5   5  10        0.04        0.60      1.24 o 
  -4   5  10       63.25       65.99      1.97 o 
  -3   5  10        2.20        2.94      1.32 o 
  -2   5  10       23.75       22.52      1.41 o 
  -1   5  10       80.86       81.74      3.28 o 
   0   5  10      121.58      106.03      6.61 o 
   1   5  10       22.61       21.39      1.73 o 
 -18   1  11        8.48        8.61      1.17 o 
 -17   1  11       57.77       58.01      3.92 o 
 -16   1  11        1.02        2.28      1.08 o 
 -15   1  11        0.17        2.15      1.05 o 
 -14   1  11        4.40        5.97      1.02 o 
 -13   1  11       14.89       12.86      1.31 o 
 -12   1  11        0.56        3.52      1.09 o 
 -11   1  11      101.62       95.57      4.11 o 
 -10   1  11      216.64      216.27      8.07 o 
  -9   1  11      565.25      574.71     19.48 o 
  -8   1  11      448.01      474.84     21.66 o 
  -7   1  11      221.95      233.23     13.10 o 
  -6   1  11       40.50       43.42      2.49 o 
  -5   1  11      139.32      133.32      6.32 o 
  -4   1  11        0.01        4.60      1.20 o 
  -3   1  11      316.81      301.50     14.92 o 
  -2   1  11      640.39      624.24     40.68 o 
  -1   1  11      234.60      223.32     10.63 o 
   0   1  11      128.82      114.76      6.55 o 
   1   1  11       61.03       58.46      3.18 o 
   2   1  11        5.26        7.66      0.91 o 
   3   1  11        0.69        2.41      0.93 o 
   4   1  11        8.13        7.63      0.97 o 
   5   1  11       19.16       20.81      0.94 o 
   6   1  11       12.07       13.29      1.02 o 
   7   1  11       44.20       42.50      2.03 o 
 -17   2  11       75.57       74.01      5.33 o 
 -16   2  11        1.96        2.89      1.51 o 
 -15   2  11        1.77        2.32      1.28 o 
 -14   2  11       24.35       19.60      2.19 o 
 -13   2  11       14.50       14.94      1.52 o 
 -12   2  11        2.41        2.65      1.24 o 
 -11   2  11       43.88       37.74      2.20 o 
 -10   2  11       39.89       50.81      2.94 o 
  -9   2  11       47.46       42.78      1.58 o 
  -8   2  11       68.53       68.11      2.36 o 
  -7   2  11       25.71       28.06      1.25 o 
  -6   2  11       19.82       21.65      1.08 o 
  -5   2  11      283.44      255.13      7.08 o 
  -4   2  11        0.10        1.79      1.06 o 
  -3   2  11        0.00        2.16      1.01 o 
  -2   2  11        2.46        3.11      1.06 o 
  -1   2  11      187.62      171.90      4.09 o 
   0   2  11        2.37        4.95      1.06 o 
   1   2  11        1.48        1.36      1.10 o 
   2   2  11       58.45       51.10      1.48 o 
   3   2  11        5.28        4.59      1.20 o 
   4   2  11       33.03       26.04      1.14 o 
   5   2  11        3.83        5.61      1.10 o 
   6   2  11        8.40        8.40      1.10 o 
 -16   3  11        0.99        1.11      1.17 o 
 -15   3  11        0.45        1.49      1.47 o 
 -14   3  11        2.27        1.40      1.38 o 
 -13   3  11       39.91       41.83      2.04 o 
 -12   3  11        1.13        2.52      1.36 o 
 -11   3  11        0.41        1.21      1.30 o 
 -10   3  11       12.73       10.35      1.43 o 
  -9   3  11        3.96        7.94      1.16 o 
  -8   3  11       18.22       17.67      1.22 o 
  -7   3  11      168.86      147.16      2.40 o 
  -6   3  11       31.03       23.54      1.33 o 
  -5   3  11       28.08       29.92      1.15 o 
  -4   3  11      158.24      137.41      5.36 o 
  -3   3  11      218.91      182.43      6.54 o 
  -2   3  11        9.92        7.40      0.99 o 
  -1   3  11       57.21       52.88      1.77 o 
   0   3  11        8.21        9.76      1.36 o 
   1   3  11       16.85       17.35      1.23 o 
   2   3  11        8.33        9.17      1.18 o 
   3   3  11        0.62        0.27      1.37 o 
   4   3  11       80.54       72.11      1.59 o 
   5   3  11        0.38        1.79      1.17 o 
 -13   4  11       18.69       26.88      1.66 o 
 -12   4  11       30.87       33.74      1.58 o 
 -11   4  11       16.39       15.08      1.59 o 
 -10   4  11        0.09        2.14      1.45 o 
  -9   4  11        0.62        1.15      1.23 o 
  -8   4  11        8.27        9.52      1.27 o 
  -7   4  11        6.41        3.84      1.10 o 
  -6   4  11        6.13        4.40      0.99 o 
  -5   4  11       12.83       12.45      1.14 o 
  -4   4  11        8.10        7.21      1.02 o 
  -3   4  11        0.07        0.99      1.08 o 
  -2   4  11        2.55        0.83      1.07 o 
  -1   4  11       24.10       23.53      1.20 o 
   0   4  11        4.85        6.00      1.21 o 
   1   4  11        0.08        1.31      1.14 o 
   2   4  11       33.03       35.36      1.44 o 
   3   4  11        5.58        8.90      3.67 o 
  -9   5  11        0.32        3.39      1.73 o 
  -8   5  11        5.90        6.64      1.35 o 
  -7   5  11        7.43        5.73      1.24 o 
  -6   5  11        1.99        1.51      1.23 o 
  -5   5  11       20.81       20.43      1.30 o 
  -4   5  11        2.68        2.62      1.22 o 
  -3   5  11       75.02       76.86      3.16 o 
  -2   5  11       35.13       39.47      1.47 o 
 -18   0  12       92.87       77.63      4.38 o 
 -17   0  12       34.78       40.48      1.58 o 
 -16   0  12        9.70       11.29      1.43 o 
 -15   0  12        8.07        9.09      1.42 o 
 -14   0  12       14.78       12.73      1.52 o 
 -13   0  12       47.06       45.28      2.62 o 
 -12   0  12      209.76      223.25     11.42 o 
 -11   0  12        3.54        3.28      1.36 o 
 -10   0  12      366.83      361.53     12.33 o 
  -9   0  12      150.35      163.21     15.06 o 
  -8   0  12        1.01        7.91      2.09 o 
  -7   0  12      400.79      393.14      8.95 o 
  -6   0  12     5877.10     5791.44    304.06 o 
  -5   0  12      422.73      423.45     13.11 o 
  -4   0  12      353.34      325.46     16.27 o 
  -3   0  12      374.81      363.48     19.58 o 
  -2   0  12      876.02      846.12     47.13 o 
  -1   0  12        3.18        3.82      1.47 o 
   0   0  12       46.40       58.96      6.07 o 
   1   0  12       19.61       17.24      1.94 o 
   2   0  12       46.54       53.78      7.84 o 
   3   0  12       12.15       12.52      1.45 o 
   4   0  12       35.45       43.44      4.10 o 
   5   0  12       41.09       59.73      7.03 o 
   6   0  12       22.43       21.74      1.76 o 
 -17   1  12        0.01        1.48      0.96 o 
 -16   1  12       10.68       10.90      0.98 o 
 -15   1  12        0.08        0.97      0.89 o 
 -14   1  12       58.84       58.12      2.14 o 
 -13   1  12        1.27        3.01      1.05 o 
 -12   1  12        0.37        2.70      1.11 o 
 -11   1  12       27.21       26.86      1.80 o 
 -10   1  12      565.63      586.11     26.82 o 
  -9   1  12       39.70       45.20      1.41 o 
  -8   1  12      232.77      240.92     11.36 o 
  -7   1  12        0.00        0.83      1.30 o 
  -6   1  12      236.82      229.48     21.40 o 
  -5   1  12        4.01        3.68      1.20 o 
  -4   1  12      326.74      299.05     10.27 o 
  -3   1  12       65.15       63.01      1.40 o 
  -2   1  12       49.37       64.70      3.86 o 
  -1   1  12        8.34        9.26      0.96 o 
   0   1  12       23.14       23.14      1.02 o 
   1   1  12        5.75        8.60      1.08 o 
   2   1  12       18.24       19.91      1.05 o 
   3   1  12        1.40        2.06      1.03 o 
   4   1  12        0.17       -0.38      1.10 o 
   5   1  12        2.27        3.26      0.96 o 
 -16   2  12        3.63        6.50      1.39 o 
 -15   2  12        0.29        1.82      1.16 o 
 -14   2  12        5.73        8.68      1.30 o 
 -13   2  12        1.19        1.36      1.20 o 
 -12   2  12       39.17       40.27      1.76 o 
 -11   2  12      146.90      149.53      8.09 o 
 -10   2  12        3.43        3.86      1.40 o 
  -9   2  12       98.11       92.94      4.74 o 
  -8   2  12      359.20      332.67     14.39 o 
  -7   2  12       38.54       34.71      1.25 o 
  -6   2  12       97.35       99.78      3.12 o 
  -5   2  12       15.97       16.82      1.10 o 
  -4   2  12      184.04      166.97      9.56 o 
  -3   2  12       10.79        9.91      1.15 o 
  -2   2  12       86.17       83.60      1.34 o 
  -1   2  12       20.94       24.16      1.12 o 
   0   2  12       36.52       34.46      1.32 o 
   1   2  12       22.32       26.25      1.22 o 
   2   2  12        1.01        0.79      0.94 o 
   3   2  12        2.82        1.78      0.99 o 
   4   2  12        0.19        1.82      1.05 o 
 -15   3  12       24.07       25.90      1.74 o 
 -14   3  12        2.24        3.65      1.37 o 
 -13   3  12        3.71        2.63      1.30 o 
 -12   3  12        5.98        6.40      1.39 o 
 -11   3  12        1.87        3.57      1.37 o 
 -10   3  12        5.58        6.29      1.41 o 
  -9   3  12       25.72       21.56      1.47 o 
  -8   3  12       31.33       25.87      1.23 o 
  -7   3  12       10.85        7.97      1.08 o 
  -6   3  12        5.67        9.42      1.03 o 
  -5   3  12       27.51       22.37      1.03 o 
  -4   3  12      126.54      107.12      2.68 o 
  -3   3  12        1.47        2.10      1.02 o 
  -2   3  12       28.09       31.38      1.14 o 
  -1   3  12        6.30        6.96      1.09 o 
   0   3  12       43.56       36.18      1.50 o 
   1   3  12        0.15        1.33      1.14 o 
   2   3  12       16.18       13.38      1.38 o 
   3   3  12        0.42        1.41      1.23 o 
 -12   4  12        0.79        1.54      1.27 o 
 -11   4  12        0.00        1.77      1.33 o 
 -10   4  12        7.49        5.84      1.36 o 
  -9   4  12       30.76       30.21      1.37 o 
  -8   4  12        1.11        2.94      1.19 o 
  -7   4  12        7.57        6.34      1.10 o 
  -6   4  12        0.03        2.89      1.05 o 
  -5   4  12        5.83        6.74      1.06 o 
  -4   4  12        2.18        0.73      1.01 o 
  -3   4  12        3.33        4.77      1.14 o 
  -2   4  12        0.34        2.76      1.12 o 
  -1   4  12        0.68        0.16      1.09 o 
   0   4  12       15.03       12.51      1.45 o 
 -16   1  13        5.28        7.71      1.03 o 
 -15   1  13       58.44       67.76      3.06 o 
 -14   1  13       50.71       52.30      1.64 o 
 -13   1  13       33.38       37.14      1.98 o 
 -12   1  13       14.12       15.47      1.17 o 
 -11   1  13        1.79        3.98      1.15 o 
 -10   1  13      443.84      435.81     22.96 o 
  -9   1  13      189.78      204.40      9.67 o 
  -8   1  13      395.53      388.02     21.14 o 
  -7   1  13        3.55        6.85      1.34 o 
  -6   1  13      186.13      168.67      6.37 o 
  -5   1  13      221.63      220.90      5.71 o 
  -4   1  13      295.48      286.31      9.93 o 
  -3   1  13        0.68        8.74      1.13 o 
  -2   1  13       31.58       31.89      1.18 o 
  -1   1  13       61.67       56.68      1.74 o 
   0   1  13        8.02        8.06      1.16 o 
   1   1  13        0.79        1.36      0.94 o 
   2   1  13        4.14        5.37      1.17 o 
   3   1  13        8.73       11.85      1.12 o 
 -15   2  13        6.32        5.33      1.27 o 
 -14   2  13       22.14       20.74      1.27 o 
 -13   2  13       17.44       18.62      1.24 o 
 -12   2  13       28.27       27.97      1.89 o 
 -11   2  13       54.24       42.62      2.19 o 
 -10   2  13        9.49       17.54      1.41 o 
  -9   2  13        3.52        4.65      1.12 o 
  -8   2  13       95.71       83.51      2.54 o 
  -7   2  13       88.89       93.36      3.65 o 
  -6   2  13        6.60        6.05      0.98 o 
  -5   2  13       70.75       67.80      2.32 o 
  -4   2  13       57.70       57.32      1.38 o 
  -3   2  13       83.11       81.09      1.63 o 
  -2   2  13        2.34        4.07      1.28 o 
  -1   2  13       98.40       88.30      1.98 o 
   0   2  13        0.24       -0.09      1.10 o 
   1   2  13       48.96       54.89      1.59 o 
   2   2  13       10.40        8.84      1.37 o 
 -13   3  13        4.11        1.49      1.36 o 
 -12   3  13        4.95        5.23      1.13 o 
 -11   3  13        0.68        2.43      1.34 o 
 -10   3  13        0.10        1.78      1.23 o 
  -9   3  13        7.61        5.06      1.23 o 
  -8   3  13      132.88      110.63      3.98 o 
  -7   3  13       12.69       14.37      1.07 o 
  -6   3  13      103.36       95.26      1.77 o 
  -5   3  13        0.10        3.97      1.03 o 
  -4   3  13        0.36        0.71      1.06 o 
  -3   3  13       13.51        6.68      0.99 o 
  -2   3  13        9.42       11.56      1.51 o 
  -1   3  13        4.22        3.89      1.15 o 
   0   3  13        0.67        0.63      1.13 o 
   1   3  13        0.31        0.76      2.44 o 
  -9   4  13        0.92        1.18      1.47 o 
  -8   4  13       11.75       13.68      1.29 o 
  -7   4  13       20.04       19.69      1.63 o 
  -6   4  13        1.78        3.19      1.06 o 
  -5   4  13        0.37        0.64      1.00 o 
  -4   4  13        3.01        4.83      1.05 o 
  -3   4  13        4.87        2.57      2.29 o 
 -15   0  14        5.42        9.72      1.47 o 
 -14   0  14       62.27       80.28      2.00 o 
 -13   0  14       80.58       96.95     14.30 o 
 -12   0  14       77.80       89.26      8.68 o 
 -11   0  14      134.80      159.45     17.43 o 
 -10   0  14      616.88      591.00     42.18 o 
  -9   0  14      140.08      131.74     12.86 o 
  -8   0  14        7.77        9.83      2.12 o 
  -7   0  14       26.26       20.93      1.99 o 
  -6   0  14        8.02        6.54      1.79 o 
  -5   0  14      112.69      102.11     15.31 o 
  -4   0  14      797.41      778.71    105.98 o 
  -3   0  14      595.18      588.72     53.37 o 
  -2   0  14       97.10       98.75      9.77 o 
  -1   0  14       66.21       73.68      8.05 o 
   0   0  14        1.34        2.09      1.60 o 
   1   0  14      143.58      167.46     27.15 o 
 -15   1  14      180.12      182.74      7.35 o 
 -14   1  14       43.17       42.74      2.22 o 
 -13   1  14        5.01        5.88      1.37 o 
 -12   1  14       11.74       13.75      1.26 o 
 -11   1  14      222.17      222.86     10.85 o 
 -10   1  14       60.88       55.93      5.13 o 
  -9   1  14        3.52        3.23      1.13 o 
  -8   1  14       59.92       58.75      5.30 o 
  -7   1  14       34.47       34.15      1.38 o 
  -6   1  14       10.75       10.56      1.47 o 
  -5   1  14       19.19       17.89      1.24 o 
  -4   1  14        6.19        8.31      1.19 o 
  -3   1  14      108.02      115.96      3.24 o 
  -2   1  14        8.50        8.22      1.14 o 
  -1   1  14       27.27       34.17      1.54 o 
   0   1  14       92.24       97.70      2.82 o 
   1   1  14      195.74      193.24      7.44 o 
 -14   2  14       11.24       12.77      1.54 o 
 -13   2  14      124.22      126.71      6.89 o 
 -12   2  14      165.61      153.14      9.00 o 
 -11   2  14      130.35      127.91      8.21 o 
 -10   2  14        0.83        2.33      1.43 o 
  -9   2  14        2.58        3.03      1.28 o 
  -8   2  14       84.70       83.14      2.53 o 
  -7   2  14        9.48        8.40      1.36 o 
  -6   2  14      152.22      147.39      2.90 o 
  -5   2  14        0.35        1.59      1.07 o 
  -4   2  14        3.44        4.01      1.10 o 
  -3   2  14       13.24       16.82      1.23 o 
  -2   2  14       38.26       36.30      1.42 o 
  -1   2  14       81.73       85.16      2.18 o 
   0   2  14        6.20        5.01      1.26 o 
 -11   3  14       50.62       63.07      2.76 o 
 -10   3  14       17.96       16.20      1.27 o 
  -9   3  14       23.41       22.87      1.21 o 
  -8   3  14       54.20       49.68      2.26 o 
  -7   3  14        2.78        5.05      1.04 o 
  -6   3  14       75.01       66.51      2.15 o 
  -5   3  14        0.24        2.19      1.12 o 
  -4   3  14        8.92        6.09      1.28 o 
  -3   3  14        6.76        7.09      1.18 o 
 -13   1  15       91.70       89.89      4.72 o 
 -12   1  15       50.42       53.72      3.53 o 
 -11   1  15        1.62        1.65      1.24 o 
 -10   1  15        7.40        8.88      1.53 o 
  -9   1  15        0.10        1.75      1.47 o 
  -8   1  15      105.35       92.32      3.78 o 
  -7   1  15        1.81        4.33      1.31 o 
  -6   1  15       39.64       35.13      1.48 o 
  -5   1  15        0.30        1.34      1.13 o 
  -4   1  15        3.26        3.99      1.18 o 
  -3   1  15       10.99        9.39      1.24 o 
  -2   1  15      133.62      132.04      4.46 o 
 -11   2  15        0.49        4.68      2.43 o 
 -10   2  15        1.73        4.04      1.38 o 
  -9   2  15        1.57        4.32      1.28 o 
  -8   2  15        4.61        4.78      1.49 o 
  -7   2  15        1.76        1.62      1.31 o 
  -6   2  15        0.65        2.29      1.21 o 
  -5   2  15       44.98       51.33      2.58 o 
  -4   2  15        1.94        2.34      1.32 o 
                                                 
